# Supplementary material for: A second polymorph of sodium di­hydrogen citrate, NaH2C6H5O7: structure solution from powder diffraction data and DFT comparison
Source: Acta Crystallogr E Crystallogr Commun. 2016 May 27;72(Pt 6):854–7. doi: 10.1107/S2056989016008343 (PMC4908552; doi:10.1107/S2056989016008343)
Supplement: Supplementary file 1 [file e-72-00854-sup1.cif]

##############################################################################
#                                                                            #
# This CIF contains the data in a paper accepted for publication in          #
# Acta Crystallographica Section E. It conforms to the requirements of       #
# Notes for Authors for Acta Crystallographica Section E, and has been       #
# peer reviewed under the auspices of the IUCr Commission on Journals.       #
#                                                                            #
# Full details of the Crystallographic Information File format               #
# are given in the paper "The Crystallographic Information File (CIF):       #
# a New Standard Archive File for Crystallography" by S. R. Hall, F. H.      #
# Allen and I. D. Brown [Acta Cryst. (1991), A47, 655-685].                  #
#                                                                            #
# The current version of the core CIF dictionary is obtainable from          #
# ftp://ftp.iucr.org/pub/cif_core.dic.                                       #
#                                                                            #
# Software is freely available for graphical display of the structure(s)     #
# in this CIF. For information consult the CIF software page                 #
# http://www.iucr.org/resources/cif/software.                                #
#                                                                            #
# This file may be used for bona fide research purposes within the           #
# scientific community so long as proper attribution is given to the journal # 
# article from which it was obtained.                                        #
#                                                                            #
##############################################################################
data_RAMM012A_publ
_audit_creation_method     "from EXP file using GSAS2CIF"
_journal_data_validation_number     ?
_journal_date_recd_electronic     2016-05-10
_journal_date_accepted     2016-05-22
_journal_name_full     'Acta Crystallographica, Section E'
_journal_year     2016
_journal_volume     72
_journal_issue      6
_journal_page_first     854
_journal_page_last     857
_journal_paper_category     GM
_journal_paper_doi     10.1107/S2056989016008343
_journal_coeditor_code     HB7585
_publ_contact_author_name     'James A. Kaduk'
_publ_contact_author_address
;
Department of Chemistry
Illinois Institute of Technology
3101 S. Dearborn St.
Chicago
IL 60616
USA
;
_publ_contact_author_email     kaduk@polycrystallography.com
_publ_contact_author_fax     ?
_publ_contact_author_phone     1-630-605-0274
_publ_section_title
;
A second polymorph of sodium dihydrogen citrate, NaH~2~C~6~H~5~O~7~: structure
solution from powder diffraction data and DFT comparison
;
_publ_section_title_footnote     .
loop_
    _publ_author_name
    _publ_author_footnote
    _publ_author_address
    'Rammohan, Alagappa' .
;
 Atlantic International University
 Honolulu
 HI
 USA
;
    'Kaduk, James A.' .
;
 Illinois Institute of Technology
 Chicago
 IL
 USA
;
_publ_section_synopsis
;
The crystal structure of a second polymorph of sodium dihydrogen citrate has
been solved and refined using laboratory X-ray powder diffraction data, and
optimized using density functional techniques. The powder pattern of a
commercial sample did not match that corresponding to the known crystal
structure (NAHCIT).
;
_pd_block_id     2016-05-06T11:54|RAMM012A|James_A._Kaduk|Overall
_pd_char_colour     white
_refine_special_details     ?
_refine_ls_restrained_S_all     ?
_refine_ls_restrained_S_obs     ?
_refine_ls_number_constraints     ?
_refine_ls_hydrogen_treatment     refU
_refine_ls_weighting_scheme     sigma
_refine_ls_weighting_details     ?
_refine_ls_extinction_method     ?
_refine_ls_extinction_coef     ?
_computing_data_collection
;
<i>DIFFRAC.Measurement</i> (Bruker, 2009)
;
_computing_data_reduction
;
<i>Powder4</i> (Dragoe, 2001)
;
_computing_structure_solution
;
DASH (David <i>et al.</i>,  2006)
;
_computing_structure_refinement
;
GSAS (Larson & Von Dreele, 2004) and
EXPGUI (Toby, 2001)
;
_computing_molecular_graphics
;
DIAMOND (Crystal Impact, 2015)
;
_computing_publication_material
;
publCIF (Westrip, 2010)
;
_pd_prep_cool_rate     ?
_pd_prep_pressure     ?
_pd_prep_temperature     ?
_pd_proc_ls_special_details     ?
_iucr_refine_instructions_details
;
     VERSION    6     Thu Apr 20 15:41:26 2006
      DESCR   Aldrich Na H2 (C6 H5 O7) + Si (RAMM012)
    HSTRY 91 GENLES  Win32  Feb 14 08:45:16 2011 Sdsq= 0.590E+05 S/E=  1.15
    HSTRY 92 GENLES  Win32  Feb 14 08:45:25 2011 Sdsq= 0.590E+05 S/E=  1.37
    HSTRY 93 EXPEDT  Win32  Feb 14 08:46:01 2011             LA
    HSTRY 94 GENLES  Win32  Feb 14 08:46:09 2011 Sdsq= 0.538E+05 S/E=  9.43
    HSTRY 95 GENLES  Win32  Feb 14 08:46:18 2011 Sdsq= 0.536E+05 S/E=  1.55
    HSTRY 96 GENLES  Win32  Feb 14 08:46:28 2011 Sdsq= 0.536E+05 S/E= 0.478
    HSTRY 97 GENLES  Win32  Feb 14 08:46:36 2011 Sdsq= 0.536E+05 S/E= 0.463E-02
    HSTRY 98 EXPEDT  Win32  Nov 08 10:25:28 2012             L   O
    HSTRY 99 EXPEDT  Win32  Dec 12 08:59:57 2012             LA
    HSTRY100 EXPEDT  Win32  May 07 08:23:43 2016 File cleanup only
  DSGL CDAT1  DRAD ARAD NOFO
  DSGL CDAT2  DRAD ARAD NOFO
  FOUR CDAT1  DELF Z    1 NOPR   0.00      999.99
  GNLS  RUN on Feb 14 08:46:37 2011    Total cycles run 389       53616.
  GNLS CDAT1  MXCY 10 PRNT 256MAXX0.00
  GNLS SHFTS      0.04      0.01
 AFAC  C     2.310020.8439 1.020010.2075 1.5886  .5687  .865051.6512  .2156 RHF
 AFAC  C_    12.011 .6648       .0035
 AFAC  C_SIZ      1.12      0.92 1.65    3
 AFAC  C_XAB  288.3 170.4 84.13 10.67 7.054 52.30 141.0
 AFAC  C_XF1  0.036 0.027 0.018 0.003 0.002 0.049 0.024-0.001-0.001-0.001
 AFAC  C_XF2  0.021 0.015 0.009 0.002 0.001 0.031 0.012 0.000 0.000 0.000
 AFAC  H    .49300210.5109.32291226.1257.1401913.14236.04081057.7997.003038 SDS
 AFAC  H_     1.008-.3741  20.6  19.2
 AFAC  H_SIZ      0.98      0.78 1.20  118
 AFAC  H_XAB  .6888 .6700 .6548 .6238 .6131 .7240 .6640
 AFAC  H_XF1     0.    0.    0.    0.    0.    0.    0.    0.    0.    0.
 AFAC  H_XF2     0.    0.    0.    0.    0.    0.    0.    0.    0.    0.
 AFAC  O     3.048513.2771 2.2868 5.7011 1.5463  .3239  .867032.9089  .2508 RHF
 AFAC  O_    15.999 .5805      .00019
 AFAC  O_SIZ      1.09      0.89 1.45   96 1.40
 AFAC  O_XAB  988.0 590.6 293.1 30.48 17.21 1730. 478.0
 AFAC  O_XF1  0.093 0.072 0.049 0.011 0.006 0.121 0.063-0.002-0.003-0.003
 AFAC  O_XF2  0.073 0.052 0.032 0.006 0.004 0.106 0.044 0.000 0.000 0.000
 AFAC NA     4.7626 3.2850 3.1736 8.8422 1.2674  .3136 1.1128129.424  .6760 RHF
 AFAC NA_    22.990  .363        .530
 AFAC NA_SIZ      2.10      1.91 2.00   15
 AFAC NA_XAB   3761  2289  1157 112.2 57.34 6130. 1760.
 AFAC NA_XF1  0.230 0.186 0.135 0.036 0.022 0.280 0.167-0.003-0.003-0.004
 AFAC NA_XF2  0.270 0.196 0.124 0.025 0.015 0.383 0.167 0.002 0.002 0.001
 AFAC SI     6.2915 2.4386 3.035332.3337 1.9891  .6785 1.541081.6937 1.1407 RHF
 AFAC SI_    28.086.41507        .171
 AFAC SI_SIZ      1.52      1.32 2.00  112
 AFAC SI_XAB   9456  5878  3047 304.7 151.8 15200 4560.
 AFAC SI_XF1  0.365 0.321 0.254 0.082 0.052 0.392 0.298-0.002-0.002-0.006
 AFAC SI_XF2  0.692 0.508 0.330 0.070 0.043 0.962 0.438 0.006 0.005 0.004
 EXPR  HTYP1  PXC  RSN  ANG
 EXPR  NATYP    5
 EXPR  NHST     3
 EXPR ATYP 1  NA          1      2.10      1.91 2.00   15
 EXPR ATYP 2  SI          1      1.52      1.32 2.00  112
 EXPR ATYP 3  C           6      1.12      0.92 1.65    3
 EXPR ATYP 4  O           7      1.09      0.89 1.45   96 1.40
 EXPR ATYP 5  H           7      0.98      0.78 1.20  118
 EXPR DELFRL       623
 EXPR NPHAS     1    1    0    0    0    0    0    0    0
 REFN GDNFT  Reduced CHI**2 =  12.17     for   76 variables
 REFN RESTR      29  637.48
 REFN RPOWD     0.0843    0.0632   4452  52978.
 REFN STATS  Cycle 389 There were  4481 observations. Total CHI**2 = 5.3616E+04
CIF AUTHOR    James A. Kaduk
CRS1    PNAM  Na H2 (C6 H5 O7)
CRS1   NATOM   21
CRS1  ABC     7.452709  7.703200 13.455061    Y    0
CRS1  ABCSIG  0.000324  0.000308  0.000409
CRS1  ANGLES   90.0000   90.0000   90.0000
CRS1  ANGSIG    0.0000    0.0000    0.0000
CRS1  AT  1A  NA        0.878730 -0.236332 -0.050076  1.000000Na1        4 088
CRS1  AT  1B  0.034554                                                    I XU
CRS1  AT  2A  C         0.869626  0.165775  0.073293  1.000000C2         4 088
CRS1  AT  2B  0.025791                                                    I XU
CRS1  AT  3A  C         0.768762  0.282147  0.147750  1.000000C3         4 088
CRS1  AT  3B  0.019087                                                    I XU
CRS1  AT  4A  C         0.804002  0.479268  0.138278  1.000000C4         4 088
CRS1  AT  4B  0.019087                                                    I XU
CRS1  AT  5A  C         0.722866  0.563462  0.229936  1.000000C5         4 088
CRS1  AT  5B  0.019087                                                    I XU
CRS1  AT  6A  C         0.527932  0.508815  0.246038  1.000000C6         4 088
CRS1  AT  6B  0.025791                                                    I XU
CRS1  AT  7A  C         1.005608  0.527744  0.135448  1.000000C7         4 088
CRS1  AT  7B  0.025791                                                    I XU
CRS1  AT  8A  O         0.811750  0.010659  0.069655  1.000000O8         4 088
CRS1  AT  8B  0.025791                                                    I XU
CRS1  AT  9A  O         1.008056  0.213119  0.027956  1.000000O9         4 088
CRS1  AT  9B  0.025791                                                    I XU
CRS1  AT 10A  O         0.511043  0.457836  0.332922  1.000000O10        4 088
CRS1  AT 10B  0.025791                                                    I XU
CRS1  AT 11A  O         0.418002  0.541197  0.183811  1.000000O11        4 088
CRS1  AT 11B  0.025791                                                    I XU
CRS1  AT 12A  O         1.061767  0.652120  0.076343  1.000000O12        4 088
CRS1  AT 12B  0.025791                                                    I XU
CRS1  AT 13A  O         1.080588  0.447409  0.202302  1.000000O13        4 088
CRS1  AT 13B  0.025791                                                    I XU
CRS1  AT 14A  O         0.717184  0.556125  0.051435  1.000000O14        4 088
CRS1  AT 14B  0.025791                                                    I XU
CRS1  AT 15A  H         0.748180  0.243370  0.224550  1.000000H15        4 088
CRS1  AT 15B  0.024814                                                    I  U
CRS1  AT 16A  H         0.614960  0.268700  0.133430  1.000000H16        4 088
CRS1  AT 16B  0.024814                                                    I  U
CRS1  AT 17A  H         0.697160  0.466710  0.013450  1.000000H17        4 088
CRS1  AT 17B  0.033528                                                    I  U
CRS1  AT 18A  H         0.706180  0.695110  0.230290  1.000000H18        4 088
CRS1  AT 18B  0.024814                                                    I  U
CRS1  AT 19A  H         0.766280  0.534920  0.297020  1.000000H19        4 088
CRS1  AT 19B  0.024814                                                    I  U
CRS1  AT 20A  H         0.702700 -0.004700  0.099100  1.000000H20        4 000
CRS1  AT 20B  0.039000                                                    I
CRS1  AT 21A  H         0.290400  0.578300  0.191500  1.000000H21        4 000
CRS1  AT 21B  0.039000                                                    I
CRS1  CELVOL        772.451          0.049
CRS1  CHMF 1  NA            1.00
CRS1  CHMF 3  C             6.00
CRS1  CHMF 4  O             7.00
CRS1  CHMF 5  H             7.00
CRS1  FMHST1  1
CRS1  FMPCTL   36   40   68   -2   -3   -4   20   23   72
CRS1  OD        4    5    0 NNNY    0    5    0.0000    0.0000    0.0000
CRS1  OD  1A   2  0  0   2  0  2   4  0  0   4  0  2   4  0  4
CRS1  OD  1B    1.2465   -0.3429    0.5262   -0.2519    0.1152
CRS1  OD  1C0.1996E-010.1220E-010.2437E-010.1699E-010.1483E-01
CRS1  SG SYM  P 21 21 21
CRS1  SPAXIS    0    0    1
CRS2    PNAM  Silicon, Si
CRS2   NATOM    1
CRS2  ABC     5.431050  5.431050  5.431050    N    0
CRS2  ANGLES   90.0000   90.0000   90.0000
CRS2  AT  1A  SI        0.125000  0.125000  0.125000  1.000000Si1        8 006
CRS2  AT  1B  0.030352                                                    I  U
CRS2  CELVOL        160.196
CRS2  CHMF 2  SI            1.00
CRS2  SG SYM  F d -3 m
CRS2  SPAXIS    0    0    1
HAP1 1 ZONE     0    0    0    0
HAP1 1EXTPOW    0.00000E+00    N    0
HAP1 1MASSFR    0.8126    0.0016
HAP1 1NAXIS     1
HAP1 1PHSFR      949.74        Y    0
HAP1 1PRCF      4   18   0.01000    5YNNNNNNYNYNYYYYYYYNNNNNNNNNNNNNNNNNN
HAP1 1PRCF 1   0.498879E+02   0.000000E+00   0.475100E+01   0.000000E+00
HAP1 1PRCF 2   0.284700E+01   0.000000E+00   0.183000E+01  -0.155571E+02
HAP1 1PRCF 3   0.000000E+00   0.182257E-01   0.500000E-03   0.586566E+00
HAP1 1PRCF 4   0.134130E+00   0.187468E+00   0.276791E-02  -0.117807E+00
HAP1 1PRCF 5   0.135209E+00   0.133754E+00
HAP1 1PREFO1  1.000000  1.000000  0.000000  0.000000  1.000000   NN    0    0
HAP1 1RADDAM    0.00000E+00    N    0      0.00
HAP2 1 ZONE     0    0    0    0
HAP2 1EXTPOW    0.00000E+00    N    0
HAP2 1MASSFR    0.1874    0.0010
HAP2 1NAXIS     1
HAP2 1PHSFR      834.84        Y    0
HAP2 1PRCF      2   18   0.01000    5NNNNYNNYNNNNNNNNNNNNNNNNNNNNNNNNNNNN
HAP2 1PRCF 1   0.233600E+01   0.000000E+00   0.377700E+01   0.271800E+01
HAP2 1PRCF 2   0.159906E+02   0.240800E+01   0.439859E+01  -0.155571E+02
HAP2 1PRCF 3   0.000000E+00   0.000000E+00   0.000000E+00   0.000000E+00
HAP2 1PRCF 4   0.000000E+00   0.000000E+00   0.000000E+00   0.000000E+00
HAP2 1PRCF 5   0.000000E+00   0.000000E+00
HAP2 1PREFO1  1.000000  1.000000  0.000000  0.000000  1.000000   NN    0    0
HAP2 1RADDAM    0.00000E+00    N    0      0.00
HST  1  HFIL  ramm012.gsas
HST  1  HNAM   Aldrich Na H2 citrate + 640b Si (30,10,0.6,2.5,3,Sizbc) JAK
HST  1  IFIL  c:\zjak01\iitd26.par
HST  1 BANK     1
HST  1 BIGFO   0.617536E+06
HST  1 CHANS       248         1      4452  82436608      4701
HST  1 EPHAS    0    0    0    0    0    0    0    0    0    Y    0
HST  1 ICONR  1.540629  1.544451      -4.480       0       0.5   0       0
HST  1 ICONS  1.540629  1.544451      -4.480       0       0.5   0       0
HST  1 INAME  d2
HST  1 IRAD     3
HST  1 MAXRF  101
HST  1 NEXC     2
HST  1 NPHAS    1    1    0    0    0    0    0    0    0
HST  1 NREF  1016    1.0053    Y    Y
HST  1 R-FAC 1016   0.07793   2.545198E+07
HST  1 RPOWD    0.0843    0.0632   4452  52978.
HST  1 TRNGE  10.01087  99.98339
HST  1 WREXP    0.0244
HST  1ABSCOR   0.340000E+00   0.700000E+00    N    0    3
HST  1BAKGD     1    9    Y    5    Y
HST  1BAKGD1   0.100980E+04  -0.848039E+03   0.377735E+03  -0.110833E+03
HST  1BAKGD2   0.506138E+02  -0.225165E+02   0.154643E+01  -0.154486E+01
HST  1BAKGD3  -0.116294E+01
HST  1CHI       0.0000
HST  1DETAZM    0.0000
HST  1EXC  1     0.000    10.000
HST  1EXC  2   100.000  1000.000
HST  1EXMNMX   1.00000   1.00000
HST  1HSCALE     1.0000        N    0
HST  1I HEAD  SRM 660a LaB6 20 Sep 2010 0.6 mm div 2.5 Soller
HST  1I ITYP    0    1.0000  140.0000         1
HST  1MNREF     0    1.0053
HST  1ODMNMX   0.41288   2.77276
HST  1OMEGA     0.0000    Y
HST  1PHI       0.0000
HST  1PRCF1     2   18      0.01
HST  1PRCF11   2.336000E+00   0.000000E+00   3.777000E+00   2.718000E+00
HST  1PRCF12   1.868000E+00   2.408000E+00   3.759000E+00   0.000000E+00
HST  1PRCF13   0.000000E+00   0.000000E+00   0.000000E+00   0.000000E+00
HST  1PRCF14   0.000000E+00   0.000000E+00   0.000000E+00   0.000000E+00
HST  1PRCF15   0.000000E+00   0.000000E+00
HST  1PRCF2     3   13      0.01
HST  1PRCF21   1.613000E+00   0.000000E+00   4.749000E+00   0.000000E+00
HST  1PRCF22   2.854000E+00   0.000000E+00   0.333400E-01   0.005000E-01
HST  1PRCF23   1.847000E+00   0.000000E+00   0.000000E+00   0.000000E+00
HST  1PRCF24   0.000000E+00
HST  1PRCF3     4   12      0.01
HST  1PRCF31   1.718000E+00   0.000000E+00   4.751000E+00   0.000000E+00
HST  1PRCF32   2.847000E+00   0.000000E+00   1.831000E+00   0.000000E+00
HST  1PRCF33   0.000000E+00   0.332500E-01   0.005000E-01   0.900000E+00
HST  1RSP    0.0570 0.0618 0.0565 0.0726 0.0700 0.0567 0.0674 0.0734 0.0628
HST  1RSPA   0.1101 0.0628 0.0606 0.0765 0.0728 0.0581 0.0823 0.1045 0.0903
HST  1RSPTT  10.01 20.00 29.98 39.99 49.99 59.98 69.99 79.99 89.98 99.98
HST  1RSPW   0.0840 0.0802 0.0755 0.0929 0.0886 0.0709 0.0852 0.1015 0.0890
HST  1RSPWA  0.1353 0.0828 0.0784 0.0980 0.0954 0.0707 0.1115 0.1601 0.1590
HST  1TRMNMX   0.51136   0.90722
HST  2  HNAM  Bond distance restraints
HST  2 FACTR    10.0000
HST  2 NBNDS   12
HST  2 RMSD    12    0.0316
HST  2BD0001  1    2    3  1  0  0  0  0 1.510 0.010
HST  2BD0002  1    3    4  1  0  0  0  0 1.540 0.010
HST  2BD0003  1    4    5  1  0  0  0  0 1.540 0.010
HST  2BD0004  1    5    6  1  0  0  0  0 1.510 0.010
HST  2BD0005  1    4   14  1  0  0  0  0 1.420 0.010
HST  2BD0006  1    2    8  1  0  0  0  0 1.260 0.020
HST  2BD0007  1    2    9  1  0  0  0  0 1.260 0.020
HST  2BD0008  1    7   12  1  0  0  0  0 1.260 0.020
HST  2BD0009  1    7   13  1  0  0  0  0 1.260 0.020
HST  2BD000A  1    6   10  1  0  0  0  0 1.260 0.020
HST  2BD000B  1    6   11  1  0  0  0  0 1.260 0.020
HST  2BD000C  1    4    7  1  0  0  0  0 1.540 0.010
HST  3  HNAM  Bond angle restraints
HST  3 FACTR    1.00000
HST  3 NANGS   17
HST  3 RMSD    17    6.4320
HST  3AN   1    1    3    120.00      3.00  0003  0002  0008
HST  3AN   2    1    3    120.00      3.00  0003  0002  0009
HST  3AN   3    1    3    120.00      3.00  0008  0002  0009
HST  3AN   4    1    3    120.00      3.00  0004  0007  000C
HST  3AN   5    1    3    120.00      3.00  0004  0007  000D
HST  3AN   6    1    3    120.00      3.00  000C  0007  000D
HST  3AN   7    1    3    120.00      3.00  0005  0006  000A
HST  3AN   8    1    3    120.00      3.00  0005  0006  000B
HST  3AN   9    1    3    120.00      3.00  000A  0006  000B
HST  3AN  10    1    3    109.00      3.00  0002  0003  0004
HST  3AN  11    1    3    109.00      3.00  0004  0005  0006
HST  3AN  12    1    3    109.00      3.00  0003  0004  0005
HST  3AN  13    1    3    109.00      3.00  0003  0004  000E
HST  3AN  14    1    3    109.00      3.00  0003  0004  0007
HST  3AN  15    1    3    109.00      3.00  000E  0004  0007
HST  3AN  16    1    3    109.00      3.00  000E  0004  0005
HST  3AN  17    1    3    109.00      3.00  0007  0004  0005
LEQV PF 7       1    1
LEQV PF 7 11  1,1           1.0000 2,1           1.0000 3,1           1.0000
LEQV PF 8       1    1
LEQV PF 8 11  1,1           1.0000 2,1           1.0000 3,1           1.0000
LNCN   1   1  1  3UISO  1.00001  4UISO  1.00001  5UISO  1.00001 15UISO  1.3000
LNCN   1   2  1 16UISO  1.30001 18UISO  1.30001 19UISO  1.3000
LNCN   2   1  1  2UISO  1.00001  6UISO  1.00001  7UISO  1.00001  8UISO  1.0000
LNCN   2   2  1  9UISO  1.00001 10UISO  1.00001 11UISO  1.00001 12UISO  1.0000
LNCN   2   3  1 13UISO  1.00001 14UISO  1.00001 17UISO  1.3000
ZZZZZZZZZZZZ  Last EXP file record
;
data_ramm012a_DFT
_audit_creation_method     'Materials Studio'
_chemical_formula_iupac     'C6 H7 Na O7'
_chemical_formula_weight     214.10
_symmetry_cell_setting     orthorhombic
_symmetry_space_group_name_H-M     'P212121'
loop_
    _symmetry_equiv_pos_as_xyz
    x,y,z
    -x+1/2,-y,z+1/2
    -x,y+1/2,-z+1/2
    x+1/2,-y+1/2,-z
_cell_length_a     7.4527
_cell_length_b     7.7032
_cell_length_c     13.4551
_cell_angle_alpha     90.0000
_cell_angle_beta     90.0000
_cell_angle_gamma     90.0000
_cell_volume     772.45
_cell_formula_units_Z     4
_cell_measurement_temperature     300
_diffrn_radiation_type     'None; DFT calculation'
_diffrn_radiation_wavelength     ?
loop_
    _atom_site_type_symbol
    _atom_site_label
    _atom_site_fract_x
    _atom_site_fract_y
    _atom_site_fract_z
    _atom_site_U_iso_or_equiv
    _atom_site_adp_type
    _atom_site_occupancy
    C C1 0.86930 0.18689 0.07976 0.02580 Uiso 1.00
    C C2 0.76864 0.31082 0.14718 0.01910 Uiso 1.00
    C C3 0.80887 0.50489 0.13526 0.01910 Uiso 1.00
    C C4 0.72870 0.60356 0.22535 0.01910 Uiso 1.00
    C C5 0.54276 0.54256 0.25725 0.02580 Uiso 1.00
    C C6 1.01121 0.54559 0.13579 0.02580 Uiso 1.00
    O O7 0.79690 0.02935 0.07081 0.02580 Uiso 1.00
    O O8 1.01065 0.22287 0.03877 0.02580 Uiso 1.00
    O O9 1.07983 0.64886 0.07729 0.02580 Uiso 1.00
    O O10 1.09698 0.46975 0.20891 0.02580 Uiso 1.00
    O O11 0.51997 0.49361 0.34617 0.02580 Uiso 1.00
    O O12 0.42047 0.54898 0.19138 0.02580 Uiso 1.00
    O O13 0.73153 0.57264 0.04623 0.02580 Uiso 1.00
    H H14 0.79934 0.27249 0.22351 0.02500 Uiso 1.00
    H H15 0.62504 0.29365 0.13548 0.02500 Uiso 1.00
    H H16 0.75707 0.49090 -0.00712 0.02500 Uiso 1.00
    H H17 0.71973 0.74075 0.20546 0.02500 Uiso 1.00
    H H18 0.81890 0.59174 0.28862 0.03350 Uiso 1.00
    Na Na19 0.91363 -0.18930 -0.03840 0.03460 Uiso 1.00
    H H20 0.67516 0.02054 0.10415 0.03900 Uiso 1.00
    H H21 0.23334 0.49718 0.20429 0.03900 Uiso 1.00
loop_
    _geom_bond_atom_site_label_1
    _geom_bond_atom_site_label_2
    _geom_bond_site_symmetry_2
    _geom_bond_distance
    C1 C2 . 1.516
    C1 O7 . 1.334
    C1 O8 . 1.221
    C2 C3 . 1.533
    C2 H14 . 1.093
    C2 H15 . 1.090
    C3 C4 . 1.550
    C3 C6 . 1.540
    C3 O13 . 1.428
    C4 C5 . 1.525
    C4 H17 . 1.092
    C4 H18 . 1.089
    C5 O11 . 1.266
    C5 O12 . 1.272
    C6 O9 . 1.230
    C6 O10 . 1.311
    O7 H20 . 1.014
    O10 H21 1_655 1.040
    O13 H16 . 0.974
    H21 O10 1_455 1.040
loop_
    _geom_hbond_atom_site_label_D
    _geom_hbond_atom_site_label_H
    _geom_hbond_atom_site_label_A
    _geom_hbond_distance_DH
    _geom_hbond_distance_HA
    _geom_hbond_distance_DA
    _geom_hbond_angle_DHA
    O7 H20 O11 1.01 1.61 2.627 176
    O10 H21 O12 1.04 1.46 2.498 175
    O13 H16 O8 0.97 2.50 3.033 114
    C2 H15 O8 1.09 2.50 3.166 119
data_RAMM012A_overall
loop_
    _pd_block_diffractogram_id
    2016-05-06T11:54|RAMM012A_H_01|James_A._Kaduk|d2
_refine_ls_matrix_type     full
_refine_ls_goodness_of_fit_all     3.49
_refine_ls_number_parameters     76
_refine_ls_number_restraints     29
_refine_ls_shift/su_max     0.04
_refine_ls_shift/su_mean     0.01
_computing_structure_refinement     GSAS
loop_
    _pd_phase_block_id
    2016-05-06T11:54|RAMM012A_phase1|James_A._Kaduk||
    2016-05-06T11:54|RAMM012A_phase2|James_A._Kaduk||
data_RAMM012A_phase_1
loop_
    _pd_block_diffractogram_id
    2016-05-06T11:54|RAMM012A_H_01|James_A._Kaduk|d2
_pd_block_id     2016-05-06T11:54|RAMM012A_phase1|James_A._Kaduk||
_chemical_name_systematic     'Sodium dihydrogen citrate'
_chemical_name_common     'sodium dihydrogen citrate'
_chemical_formula_moiety     'Na +, C6 H7 O7 -'
_chemical_formula_sum     "C6 H7 Na O7"
_chemical_formula_structural     'Na H2 C6 H5 O7'
_chemical_formula_analytical     ?
_chemical_formula_iupac     'Na +, C6 H7 O7 -'
_chemical_formula_weight     214.10
_chemical_melting_point     ?
_symmetry_cell_setting     orthorhombic
_symmetry_space_group_name_H-M     "P 21 21 21"
_symmetry_space_group_name_Hall     'P 2ac 2ab'
loop_
    _symmetry_equiv_pos_site_id
    _symmetry_equiv_pos_as_xyz
    1 +x,+y,+z
    2 +x+1/2,-y+1/2,-z
    3 -x,+y+1/2,-z+1/2
    4 -x+1/2,-y,+z+1/2
_cell_length_a     7.4527(3)
_cell_length_b     7.7032(3)
_cell_length_c     13.4551(4)
_cell_angle_alpha     90.0
_cell_angle_beta     90.0
_cell_angle_gamma     90.0
_cell_volume     772.45(5)
_cell_formula_units_Z     4
_cell_measurement_temperature     300
_cell_special_details     ?
_exptl_crystal_density_diffrn     1.841
_exptl_crystal_density_meas     ?
_exptl_crystal_density_method     ?
_exptl_crystal_F_000     ?
_pd_char_particle_morphology     ?
loop_
    _atom_type_symbol
    _atom_type_number_in_cell
    Na 4.0
    C 24.0
    O 28.0
    H 28.0
_pd_phase_name     "Na H2 (C6 H5 O7)"
loop_
    _atom_site_type_symbol
    _atom_site_label
    _atom_site_fract_x
    _atom_site_fract_y
    _atom_site_fract_z
    _atom_site_U_iso_or_equiv
    _atom_site_thermal_displace_type
    _atom_site_occupancy
    _atom_site_symmetry_multiplicity
    Na Na1 0.8787(12) -0.2363(10) -0.0501(5) 0.035(2)   Uiso 1.0 4
    C C2 0.870(2)   0.1658(19) 0.0733(10) 0.0258(15) Uiso 1.0 4
    C C3 0.769(2)   0.282(2)   0.1478(9) 0.019(3)   Uiso 1.0 4
    C C4 0.804(2)   0.4793(18) 0.1383(8) 0.019(3)   Uiso 1.0 4
    C C5 0.723(2)   0.564(2)   0.2299(10) 0.019(3)   Uiso 1.0 4
    C C6 0.528(3)   0.509(2)   0.2460(9) 0.0258(15) Uiso 1.0 4
    C C7 1.006(3)   0.528(2)   0.1354(9) 0.0258(15) Uiso 1.0 4
    O O8 0.8117(18) 0.0107(14) 0.0697(7) 0.0258(15) Uiso 1.0 4
    O O9 1.0081(19) 0.2131(15) 0.0280(6) 0.0258(15) Uiso 1.0 4
    O O10 0.5110(16) 0.4578(14) 0.3329(6) 0.0258(15) Uiso 1.0 4
    O O11 0.418(2)   0.5412(14) 0.1838(7) 0.0258(15) Uiso 1.0 4
    O O12 1.062(2)   0.6521(14) 0.0763(6) 0.0258(15) Uiso 1.0 4
    O O13 1.081(2)   0.4474(15) 0.2023(7) 0.0258(15) Uiso 1.0 4
    O O14 0.7172(16) 0.5561(13) 0.0514(6) 0.0258(15) Uiso 1.0 4
    H H15 0.74818 0.24337 0.22455 0.025(4) Uiso 1.0 4
    H H16 0.61496 0.2687 0.13343 0.025(4) Uiso 1.0 4
    H H17 0.69716 0.46671 0.01345 0.034(2)   Uiso 1.0 4
    H H18 0.70618 0.69511 0.23029 0.025(4) Uiso 1.0 4
    H H19 0.76628 0.53492 0.29702 0.025(4) Uiso 1.0 4
    H H20 0.7027 -0.0047 0.0991 0.039 Uiso 1.0 4
    H H21 0.2904 0.5783 0.1915 0.039 Uiso 1.0 4
_geom_special_details     ?
loop_
    _geom_bond_atom_site_label_1
    _geom_bond_atom_site_label_2
    _geom_bond_site_symmetry_1
    _geom_bond_site_symmetry_2
    _geom_bond_distance
    _geom_bond_publ_flag
    Na1 O8 . 1_555 2.543(12) n
    Na1 O10 . 4_654 2.463(13) n
    Na1 O11 . 2_555 2.363(13) n
    Na1 O12 . 1_545 2.344(13) n
    Na1 O12 . 2_455 2.475(16) n
    Na1 O14 . 1_545 2.423(13) n
    Na1 O14 . 2_555 2.879(13) n
    C2 C3 . 1_555 1.540(10) n
    C2 O8 . 1_555 1.271(14) n
    C2 O9 . 1_555 1.253(14) n
    C3 C2 . 1_555 1.540(10) n
    C3 C4 . 1_555 1.546(10) n
    C3 H15 . 1_555 1.087(12) n
    C3 H16 . 1_555 1.167(18) n
    C4 C3 . 1_555 1.546(10) n
    C4 C5 . 1_555 1.519(10) n
    C4 C7 . 1_555 1.549(10) n
    C4 O14 . 1_555 1.461(9) n
    C5 C4 . 1_555 1.519(10) n
    C5 C6 . 1_555 1.528(10) n
    C5 H18 . 1_555 1.022(16) n
    C5 H19 . 1_555 0.984(15) n
    C6 C5 . 1_555 1.528(10) n
    C6 O10 . 1_555 1.240(12) n
    C6 O11 . 1_555 1.198(14) n
    C7 C4 . 1_555 1.549(10) n
    C7 O12 . 1_555 1.314(13) n
    C7 O13 . 1_555 1.227(13) n
    O8 Na1 . 1_555 2.543(12) n
    O8 C2 . 1_555 1.271(14) n
    O8 H20 . 1_555 0.912(13) n
    O9 C2 . 1_555 1.253(14) n
    O10 Na1 . 4_655 2.463(13) n
    O10 C6 . 1_555 1.240(12) n
    O11 Na1 . 2_455 2.363(13) n
    O11 C6 . 1_555 1.198(14) n
    O11 H21 . 1_555 0.998(15) n
    O12 Na1 . 1_565 2.344(13) n
    O12 Na1 . 2_555 2.475(16) n
    O12 C7 . 1_555 1.314(13) n
    O13 C7 . 1_555 1.227(13) n
    O14 Na1 . 1_565 2.423(13) n
    O14 Na1 . 2_455 2.879(13) n
    O14 C4 . 1_555 1.461(9) n
    O14 H17 . 1_555 0.871(10) n
    H15 C3 . 1_555 1.087(12) n
    H16 C3 . 1_555 1.167(18) n
    H17 O14 . 1_555 0.871(10) n
    H18 C5 . 1_555 1.022(16) n
    H19 C5 . 1_555 0.984(15) n
    H20 O8 . 1_555 0.912(13) n
    H21 O11 . 1_555 0.998(15) n
loop_
    _geom_angle_atom_site_label_1
    _geom_angle_atom_site_label_2
    _geom_angle_atom_site_label_3
    _geom_angle_site_symmetry_1
    _geom_angle_site_symmetry_2
    _geom_angle_site_symmetry_3
    _geom_angle
    _geom_angle_publ_flag
    O8 Na1 O10 1_555 . 4_654 171.5(5) n
    O8 Na1 O11 1_555 . 2_555 91.8(4) n
    O8 Na1 O12 1_555 . 1_545 85.9(5) n
    O8 Na1 O12 1_555 . 2_455 73.0(5) n
    O8 Na1 O14 1_555 . 1_545 92.2(4) n
    O8 Na1 H21 1_555 . 2_555 94.0(4) n
    O10 Na1 O11 4_654 . 2_555 85.0(4) n
    O10 Na1 O12 4_654 . 1_545 90.9(4) n
    O10 Na1 O12 4_654 . 2_455 114.1(4) n
    O10 Na1 O14 4_654 . 1_545 94.0(4) n
    O11 Na1 O12 2_555 . 1_545 135.6(6) n
    O11 Na1 O12 2_555 . 2_455 81.0(5) n
    O11 Na1 O14 2_555 . 1_545 155.6(5) n
    O12 Na1 O12 1_545 . 2_455 139.0(5) n
    O12 Na1 O14 1_545 . 1_545 68.8(4) n
    O12 Na1 O14 2_455 . 1_545 77.2(4) n
    C3 C2 O8 1_555 . 1_555 114.0(13) n
    C3 C2 O9 1_555 . 1_555 123.3(15) n
    O8 C2 O9 1_555 . 1_555 122.3(15) n
    C2 C3 C4 1_555 . 1_555 115.8(13) n
    C3 C4 C5 1_555 . 1_555 106.5(13) n
    C3 C4 C7 1_555 . 1_555 113.8(12) n
    C3 C4 O14 1_555 . 1_555 112.9(11) n
    C5 C4 C7 1_555 . 1_555 107.7(13) n
    C5 C4 O14 1_555 . 1_555 107.5(12) n
    C7 C4 O14 1_555 . 1_555 108.2(12) n
    C4 C5 C6 1_555 . 1_555 112.1(16) n
    C5 C6 O10 1_555 . 1_555 108.5(13) n
    C5 C6 O11 1_555 . 1_555 119.6(15) n
    O10 C6 O11 1_555 . 1_555 131.0(19) n
    C4 C7 O12 1_555 . 1_555 120.0(15) n
    C4 C7 O13 1_555 . 1_555 107.6(13) n
    O12 C7 O13 1_555 . 1_555 131.8(17) n
    Na1 O8 C2 1_555 . 1_555 131.4(11) n
    Na1 O10 C6 4_655 . 1_555 142.0(14) n
    Na1 O11 C6 2_455 . 1_555 138.6(12) n
    Na1 O12 Na1 1_565 . 2_555 110.8(4) n
    Na1 O12 C7 1_565 . 1_555 121.4(12) n
    Na1 O12 C7 2_555 . 1_555 125.6(12) n
    Na1 O14 C4 1_565 . 1_555 119.9(10) n
    Na1 H21 O11 2_455 . 1_555 78.3(6) n
data_RAMM012A_phase_2
loop_
    _pd_block_diffractogram_id
    2016-05-06T11:54|RAMM012A_H_01|James_A._Kaduk|d2
_pd_block_id     2016-05-06T11:54|RAMM012A_phase2|James_A._Kaduk||
_chemical_name_systematic     ?
_chemical_name_common     ?
_chemical_formula_moiety     ?
_chemical_formula_sum     Si
_chemical_formula_structural     ?
_chemical_formula_analytical     ?
_chemical_formula_weight     28.09
_chemical_melting_point     ?
_symmetry_cell_setting     cubic
_symmetry_space_group_name_H-M     "F d -3 m"
_symmetry_space_group_name_Hall     '-F 4vw 2vw'
loop_
    _symmetry_equiv_pos_site_id
    _symmetry_equiv_pos_as_xyz
    1 +x,+y,+z
    2 +z,+x,+y
    3 +y,+z,+x
    4 +x+1/4,+y+1/4,-z
    5 -z,+x+1/4,+y+1/4
    6 +y+1/4,-z,+x+1/4
    7 -z+1/4,+x+1/2,-y+3/4
    8 -y+3/4,-z+1/4,+x+1/2
    9 +y+1/2,-z+1/4,-x+3/4
    10 -x+3/4,+y+1/2,-z+1/4
    11 -z+1/4,-x+3/4,+y+1/2
    12 +x+1/2,-y+3/4,-z+1/4
    13 +y,+x,+z
    14 +z,+y,+x
    15 +x,+z,+y
    16 +y+1/4,+x+1/4,-z
    17 -z,+y+1/4,+x+1/4
    18 +x+1/4,-z,+y+1/4
    19 -z+1/4,+y+1/2,-x+3/4
    20 -x+3/4,-z+1/4,+y+1/2
    21 +x+1/2,-z+1/4,-y+3/4
    22 -y+3/4,+x+1/2,-z+1/4
    23 -z+1/4,-y+3/4,+x+1/2
    24 +y+1/2,-x+3/4,-z+1/4
    -1 -x,-y,-z
    -2 -z,-x,-y
    -3 -y,-z,-x
    -4 -x+3/4,-y+3/4,+z
    -5 +z,-x+3/4,-y+3/4
    -6 -y+3/4,+z,-x+3/4
    -7 +z+3/4,-x+1/2,+y+1/4
    -8 +y+1/4,+z+3/4,-x+1/2
    -9 -y+1/2,+z+3/4,+x+1/4
    -10 +x+1/4,-y+1/2,+z+3/4
    -11 +z+3/4,+x+1/4,-y+1/2
    -12 -x+1/2,+y+1/4,+z+3/4
    -13 -y,-x,-z
    -14 -z,-y,-x
    -15 -x,-z,-y
    -16 -y+3/4,-x+3/4,+z
    -17 +z,-y+3/4,-x+3/4
    -18 -x+3/4,+z,-y+3/4
    -19 +z+3/4,-y+1/2,+x+1/4
    -20 +x+1/4,+z+3/4,-y+1/2
    -21 -x+1/2,+z+3/4,+y+1/4
    -22 +y+1/4,-x+1/2,+z+3/4
    -23 +z+3/4,+y+1/4,-x+1/2
    -24 -y+1/2,+x+1/4,+z+3/4
    101 +x,+y+1/2,+z+1/2
    102 +z,+x+1/2,+y+1/2
    103 +y,+z+1/2,+x+1/2
    104 +x+1/4,+y+3/4,-z+1/2
    105 -z,+x+3/4,+y+3/4
    106 +y+1/4,-z+1/2,+x+3/4
    107 -z+1/4,+x,-y+1/4
    108 -y+3/4,-z+3/4,+x
    109 +y+1/2,-z+3/4,-x+1/4
    110 -x+3/4,+y,-z+3/4
    111 -z+1/4,-x+1/4,+y
    112 +x+1/2,-y+1/4,-z+3/4
    113 +y,+x+1/2,+z+1/2
    114 +z,+y+1/2,+x+1/2
    115 +x,+z+1/2,+y+1/2
    116 +y+1/4,+x+3/4,-z+1/2
    117 -z,+y+3/4,+x+3/4
    118 +x+1/4,-z+1/2,+y+3/4
    119 -z+1/4,+y,-x+1/4
    120 -x+3/4,-z+3/4,+y
    121 +x+1/2,-z+3/4,-y+1/4
    122 -y+3/4,+x,-z+3/4
    123 -z+1/4,-y+1/4,+x
    124 +y+1/2,-x+1/4,-z+3/4
    -101 -x,-y+1/2,-z+1/2
    -102 -z,-x+1/2,-y+1/2
    -103 -y,-z+1/2,-x+1/2
    -104 -x+3/4,-y+1/4,+z+1/2
    -105 +z,-x+1/4,-y+1/4
    -106 -y+3/4,+z+1/2,-x+1/4
    -107 +z+3/4,-x,+y+3/4
    -108 +y+1/4,+z+1/4,-x
    -109 -y+1/2,+z+1/4,+x+3/4
    -110 +x+1/4,-y,+z+1/4
    -111 +z+3/4,+x+3/4,-y
    -112 -x+1/2,+y+3/4,+z+1/4
    -113 -y,-x+1/2,-z+1/2
    -114 -z,-y+1/2,-x+1/2
    -115 -x,-z+1/2,-y+1/2
    -116 -y+3/4,-x+1/4,+z+1/2
    -117 +z,-y+1/4,-x+1/4
    -118 -x+3/4,+z+1/2,-y+1/4
    -119 +z+3/4,-y,+x+3/4
    -120 +x+1/4,+z+1/4,-y
    -121 -x+1/2,+z+1/4,+y+3/4
    -122 +y+1/4,-x,+z+1/4
    -123 +z+3/4,+y+3/4,-x
    -124 -y+1/2,+x+3/4,+z+1/4
    201 +x+1/2,+y,+z+1/2
    202 +z+1/2,+x,+y+1/2
    203 +y+1/2,+z,+x+1/2
    204 +x+3/4,+y+1/4,-z+1/2
    205 -z+1/2,+x+1/4,+y+3/4
    206 +y+3/4,-z,+x+3/4
    207 -z+3/4,+x+1/2,-y+1/4
    208 -y+1/4,-z+1/4,+x
    209 +y,-z+1/4,-x+1/4
    210 -x+1/4,+y+1/2,-z+3/4
    211 -z+3/4,-x+3/4,+y
    212 +x,-y+3/4,-z+3/4
    213 +y+1/2,+x,+z+1/2
    214 +z+1/2,+y,+x+1/2
    215 +x+1/2,+z,+y+1/2
    216 +y+3/4,+x+1/4,-z+1/2
    217 -z+1/2,+y+1/4,+x+3/4
    218 +x+3/4,-z,+y+3/4
    219 -z+3/4,+y+1/2,-x+1/4
    220 -x+1/4,-z+1/4,+y
    221 +x,-z+1/4,-y+1/4
    222 -y+1/4,+x+1/2,-z+3/4
    223 -z+3/4,-y+3/4,+x
    224 +y,-x+3/4,-z+3/4
    -201 -x+1/2,-y,-z+1/2
    -202 -z+1/2,-x,-y+1/2
    -203 -y+1/2,-z,-x+1/2
    -204 -x+1/4,-y+3/4,+z+1/2
    -205 +z+1/2,-x+3/4,-y+1/4
    -206 -y+1/4,+z,-x+1/4
    -207 +z+1/4,-x+1/2,+y+3/4
    -208 +y+3/4,+z+3/4,-x
    -209 -y,+z+3/4,+x+3/4
    -210 +x+3/4,-y+1/2,+z+1/4
    -211 +z+1/4,+x+1/4,-y
    -212 -x,+y+1/4,+z+1/4
    -213 -y+1/2,-x,-z+1/2
    -214 -z+1/2,-y,-x+1/2
    -215 -x+1/2,-z,-y+1/2
    -216 -y+1/4,-x+3/4,+z+1/2
    -217 +z+1/2,-y+3/4,-x+1/4
    -218 -x+1/4,+z,-y+1/4
    -219 +z+1/4,-y+1/2,+x+3/4
    -220 +x+3/4,+z+3/4,-y
    -221 -x,+z+3/4,+y+3/4
    -222 +y+3/4,-x+1/2,+z+1/4
    -223 +z+1/4,+y+1/4,-x
    -224 -y,+x+1/4,+z+1/4
    301 +x+1/2,+y+1/2,+z
    302 +z+1/2,+x+1/2,+y
    303 +y+1/2,+z+1/2,+x
    304 +x+3/4,+y+3/4,-z
    305 -z+1/2,+x+3/4,+y+1/4
    306 +y+3/4,-z+1/2,+x+1/4
    307 -z+3/4,+x,-y+3/4
    308 -y+1/4,-z+3/4,+x+1/2
    309 +y,-z+3/4,-x+3/4
    310 -x+1/4,+y,-z+1/4
    311 -z+3/4,-x+1/4,+y+1/2
    312 +x,-y+1/4,-z+1/4
    313 +y+1/2,+x+1/2,+z
    314 +z+1/2,+y+1/2,+x
    315 +x+1/2,+z+1/2,+y
    316 +y+3/4,+x+3/4,-z
    317 -z+1/2,+y+3/4,+x+1/4
    318 +x+3/4,-z+1/2,+y+1/4
    319 -z+3/4,+y,-x+3/4
    320 -x+1/4,-z+3/4,+y+1/2
    321 +x,-z+3/4,-y+3/4
    322 -y+1/4,+x,-z+1/4
    323 -z+3/4,-y+1/4,+x+1/2
    324 +y,-x+1/4,-z+1/4
    -301 -x+1/2,-y+1/2,-z
    -302 -z+1/2,-x+1/2,-y
    -303 -y+1/2,-z+1/2,-x
    -304 -x+1/4,-y+1/4,+z
    -305 +z+1/2,-x+1/4,-y+3/4
    -306 -y+1/4,+z+1/2,-x+3/4
    -307 +z+1/4,-x,+y+1/4
    -308 +y+3/4,+z+1/4,-x+1/2
    -309 -y,+z+1/4,+x+1/4
    -310 +x+3/4,-y,+z+3/4
    -311 +z+1/4,+x+3/4,-y+1/2
    -312 -x,+y+3/4,+z+3/4
    -313 -y+1/2,-x+1/2,-z
    -314 -z+1/2,-y+1/2,-x
    -315 -x+1/2,-z+1/2,-y
    -316 -y+1/4,-x+1/4,+z
    -317 +z+1/2,-y+1/4,-x+3/4
    -318 -x+1/4,+z+1/2,-y+3/4
    -319 +z+1/4,-y,+x+1/4
    -320 +x+3/4,+z+1/4,-y+1/2
    -321 -x,+z+1/4,+y+1/4
    -322 +y+3/4,-x,+z+3/4
    -323 +z+1/4,+y+3/4,-x+1/2
    -324 -y,+x+3/4,+z+3/4
_cell_length_a     5.43105
_cell_length_b     5.43105
_cell_length_c     5.43105
_cell_angle_alpha     90.0
_cell_angle_beta     90.0
_cell_angle_gamma     90.0
_cell_volume     160.19588
_cell_formula_units_Z     8
_cell_measurement_temperature     300
_cell_special_details     ?
_exptl_crystal_density_diffrn     ?
_exptl_crystal_density_meas     ?
_exptl_crystal_density_method     ?
_exptl_crystal_F_000     ?
_pd_char_particle_morphology     ?
loop_
    _atom_type_symbol
    _atom_type_number_in_cell
    Si 8.0
_computing_structure_solution     ?
_pd_phase_name     "Silicon, Si"
loop_
    _atom_site_type_symbol
    _atom_site_label
    _atom_site_fract_x
    _atom_site_fract_y
    _atom_site_fract_z
    _atom_site_U_iso_or_equiv
    _atom_site_thermal_displace_type
    _atom_site_occupancy
    _atom_site_symmetry_multiplicity
    Si Si1 0.125 0.125 0.125 0.0304(5) Uiso 1.0 8
_geom_special_details     ?
loop_
    _geom_bond_atom_site_label_1
    _geom_bond_atom_site_label_2
    _geom_bond_site_symmetry_1
    _geom_bond_site_symmetry_2
    _geom_bond_distance
    _geom_bond_publ_flag
    Si1 Si1 . 4_555 2.35171 n
    Si1 Si1 . 5_555 2.35171 n
    Si1 Si1 . 6_555 2.35171 n
    Si1 Si1 . -1_555 2.35171 n
loop_
    _geom_angle_atom_site_label_1
    _geom_angle_atom_site_label_2
    _geom_angle_atom_site_label_3
    _geom_angle_site_symmetry_1
    _geom_angle_site_symmetry_2
    _geom_angle_site_symmetry_3
    _geom_angle
    _geom_angle_publ_flag
    Si1 Si1 Si1 4_555 . 5_555 109.4712 n
    Si1 Si1 Si1 4_555 . 6_555 109.4712 n
    Si1 Si1 Si1 4_555 . -1_555 109.4712 n
    Si1 Si1 Si1 5_555 . 6_555 109.4712 n
    Si1 Si1 Si1 5_555 . -1_555 109.4712 n
    Si1 Si1 Si1 6_555 . -1_555 109.4712 n
data_RAMM012A_p_01
_pd_block_id     2016-05-06T11:54|RAMM012A_H_01|James_A._Kaduk|d2
_exptl_absorpt_process_details
;   GSAS Absorption/surface roughness correction: function number 3
 Surface roughness abs. correction (Suortti)
Terms =     0.34000        0.70000
Correction is not refined.
;
_exptl_absorpt_correction_T_min     0.51136
_exptl_absorpt_correction_T_max     0.90722
_exptl_special_details     ?
_diffrn_ambient_temperature     300
loop_
    _diffrn_radiation_type
    _diffrn_radiation_wavelength
    K\a~1~ 1.540629
    K\a~2~ 1.544451
_diffrn_radiation_monochromator     ?
_diffrn_measurement_device_type     'Bruker D2 Phaser'
_pd_instr_dist_src/mono     ?
_pd_instr_dist_mono/spec     ?
_pd_instr_dist_src/spec     ?
_pd_instr_dist_spec/anal     ?
_pd_instr_dist_anal/detc     ?
_pd_instr_dist_spec/detc     ?
_pd_instr_location     ?
loop_
    _refln_index_h
    _refln_index_k
    _refln_index_l
    _pd_refln_phase_id
    _pd_refln_wavelength_id
    _refln_observed_status
    _refln_F_squared_meas
    _refln_F_squared_calc
    _refln_phase_calc
    _refln_d_spacing
    _gsas_i100_meas
    0 1 1 1 1 o 179.633 157.833 -90.00 6.68513 2.98
    0 1 1 1 2 o 180.176 157.833 -90.00 6.68513 1.49
    0 0 2 1 1 o 142.229 108.491 0.00 6.72753 3.22
    0 0 2 1 2 o 124.021 108.491 0.00 6.72753 1.41
    1 0 1 1 1 o 114.035 134.303 -90.00 6.51943 0.72
    1 0 1 1 2 o 119.438 134.303 -90.00 6.51943 0.37
    1 1 0 1 1 o 1.183 29.862 90.00 5.35623 0.00
    1 1 0 1 2 o 1.183 29.862 90.00 5.35623 0.00
    0 1 2 1 1 o 3490.853 3391.332 -90.00 5.06714 48.16
    0 1 2 1 2 o 3578.022 3391.332 -90.00 5.06714 24.55
    1 0 2 1 1 o 2469.000 2488.865 0.00 4.99383 19.07
    1 0 2 1 2 o 2453.673 2488.865 0.00 4.99383 9.43
    1 1 1 1 1 o 834.000 842.068 111.05 4.97642 7.48
    1 1 1 1 2 o 915.459 842.068 111.05 4.97642 4.08
    1 1 2 1 1 o 1005.646 1085.014 -161.55 4.19034 10.22
    1 1 2 1 2 o 1017.238 1085.014 -161.55 4.19034 5.14
    0 1 3 1 1 o 133.532 131.574 -90.00 3.87593 1.42
    0 1 3 1 2 o 145.989 131.574 -90.00 3.87593 0.77
    0 2 0 1 1 o 7581.195 7418.576 0.00 3.85160 15.70
    1 0 3 1 1 o 3482.397 3543.988 90.00 3.84282 26.60
    0 2 0 1 2 o 7269.602 7418.576 0.00 3.85160 7.49
    1 0 3 1 2 o 3499.408 3543.988 90.00 3.84282 13.30
    2 0 0 1 1 o 668.422 698.066 0.00 3.72635 0.82
    0 2 1 1 1 o 767.730 822.370 180.00 3.70288 3.15
    2 0 0 1 2 o 678.399 698.066 0.00 3.72635 0.41
    0 2 1 1 2 o 761.581 822.370 180.00 3.70288 1.55
    2 0 1 1 1 o 1985.473 1914.736 -90.00 3.59118 3.97
    2 0 1 1 2 o 1982.088 1914.736 -90.00 3.59118 1.97
    1 1 3 1 1 o 4458.671 4448.310 44.15 3.43869 47.31
    1 1 3 1 2 o 4386.996 4448.310 44.15 3.43869 23.17
    1 2 0 1 1 o 574.378 608.232 90.00 3.42167 1.49
    1 2 0 1 2 o 537.262 608.232 90.00 3.42167 0.69
    0 2 2 1 1 o 8341.377 8307.092 180.00 3.34256 33.99
    0 2 2 1 2 o 8318.635 8307.092 180.00 3.34256 16.87
    0 0 4 1 1 o 5.174 5.339 0.00 3.36376 0.03
    0 0 4 1 2 o 5.813 5.339 0.00 3.36376 0.02
    2 1 0 1 1 o 130.590 120.716 180.00 3.35448 0.25
    1 2 1 1 1 o 467.156 505.686 -70.38 3.31612 2.40
    2 1 0 1 2 o 121.999 120.716 180.00 3.35448 0.12
    1 2 1 1 2 o 484.191 505.686 -70.38 3.31612 1.24
    2 0 2 1 1 o 392.285 283.369 180.00 3.25971 0.63
    2 0 2 1 2 o 514.031 283.369 180.00 3.25971 0.41
    2 1 1 1 1 o 694.194 476.493 -0.69 3.25485 2.23
    2 1 1 1 2 o 953.052 476.493 -0.69 3.25485 1.52
    1 1 1 2 1 o 3294.780 3144.677 180.00 3.13562 100.00
    1 1 1 2 2 o 3534.629 3144.677 180.00 3.13562 53.23
    0 1 4 1 1 o 1792.381 1737.057 90.00 3.08268 13.60
    0 1 4 1 2 o 1774.586 1737.057 90.00 3.08268 6.70
    1 0 4 1 1 o 930.139 942.762 0.00 3.06594 5.86
    1 0 4 1 2 o 937.990 942.762 0.00 3.06594 2.94
    1 2 2 1 1 o 2159.331 2069.930 56.38 3.04986 11.34
    1 2 2 1 2 o 2250.912 2069.930 56.38 3.04986 5.88
    2 1 2 1 1 o 70.921 24.196 -153.27 3.00200 0.21
    2 1 2 1 2 o 104.437 24.196 -153.27 3.00200 0.15
    0 2 3 1 1 o 2459.545 2269.514 180.00 2.92200 9.76
    0 2 3 1 2 o 2360.122 2269.514 180.00 2.92200 4.66
    2 0 3 1 1 o 5.941 5.071 -90.00 2.86617 0.01
    2 0 3 1 2 o 5.595 5.071 -90.00 2.86617 0.01
    1 1 4 1 1 o 316.149 333.329 135.25 2.84861 3.09
    1 1 4 1 2 o 303.054 333.329 135.25 2.84861 1.47
    1 2 3 1 1 o 592.534 629.611 62.09 2.72038 3.25
    1 2 3 1 2 o 605.321 629.611 62.09 2.72038 1.65
    2 1 3 1 1 o 2207.905 1718.533 67.03 2.68625 7.10
    2 1 3 1 2 o 2183.333 1718.533 67.03 2.68625 3.49
    2 2 0 1 1 o 11.162 8.454 180.00 2.67811 0.01
    2 2 0 1 2 o 8.370 8.454 180.00 2.67811 0.01
    2 2 1 1 1 o 427.067 332.251 58.61 2.62659 1.05
    2 2 1 1 2 o 464.245 332.251 58.61 2.62659 0.57
    0 2 4 1 1 o 271.605 249.390 180.00 2.53357 1.01
    0 1 5 1 1 o 191.903 153.402 90.00 2.54046 1.09
    0 2 4 1 2 o 252.968 249.390 180.00 2.53357 0.47
    0 3 1 1 1 o 635.751 612.418 -90.00 2.52222 1.20
    0 1 5 1 2 o 164.231 153.402 90.00 2.54046 0.47
    1 0 5 1 1 o 161.960 160.954 90.00 2.53107 0.81
    0 3 1 1 2 o 607.228 612.418 -90.00 2.52222 0.57
    1 0 5 1 2 o 164.532 160.954 90.00 2.53107 0.41
    2 0 4 1 1 o 38.200 41.278 0.00 2.49692 0.08
    2 0 4 1 2 o 42.047 41.278 0.00 2.49692 0.04
    2 2 2 1 1 o 5807.398 5523.050 174.93 2.48821 13.86
    2 2 2 1 2 o 5982.906 5523.050 174.93 2.48821 7.10
    3 0 1 1 1 o 487.948 234.001 -90.00 2.44295 0.49
    1 3 0 1 1 o 88.688 115.896 90.00 2.42768 0.14
    3 0 1 1 2 o 360.057 234.001 -90.00 2.44295 0.18
    1 3 0 1 2 o 77.309 115.896 90.00 2.42768 0.06
    1 1 5 1 1 o 13.717 15.851 36.65 2.40459 0.12
    0 3 2 1 1 o 13.721 14.226 -90.00 2.39894 0.02
    1 2 4 1 1 o 5172.848 5388.805 -13.42 2.39875 28.28
    1 1 5 1 2 o 15.383 15.851 36.65 2.40459 0.07
    0 3 2 1 2 o 13.678 14.226 -90.00 2.39894 0.01
    1 2 4 1 2 o 5152.646 5388.805 -13.42 2.39875 14.02
    1 3 1 1 1 o 904.468 971.810 -118.37 2.38911 2.77
    1 3 1 1 2 o 876.191 971.810 -118.37 2.38911 1.34
    2 1 4 1 1 o 328.413 337.054 -160.37 2.37525 1.21
    2 1 4 1 2 o 337.071 337.054 -160.37 2.37525 0.62
    3 1 0 1 1 o 5035.706 5168.996 -90.00 2.36433 4.88
    3 1 0 1 2 o 4779.994 5168.996 -90.00 2.36433 2.31
    3 0 2 1 1 o 7565.227 7587.472 -180.00 2.33043 6.32
    3 0 2 1 2 o 7235.794 7587.472 -180.00 2.33043 3.01
    3 1 1 1 1 o 1998.045 1988.806 165.26 2.32865 3.59
    3 1 1 1 2 o 1847.864 1988.806 165.26 2.32865 1.65
    2 2 3 1 1 o 1209.857 1148.271 130.49 2.29938 3.05
    2 2 3 1 2 o 1298.904 1148.271 130.49 2.29938 1.63
    1 3 2 1 1 o 286.160 207.787 122.27 2.28355 0.87
    1 3 2 1 2 o 295.615 207.787 122.27 2.28355 0.45
    0 3 3 1 1 o 763.721 677.281 90.00 2.22838 1.45
    0 3 3 1 2 o 694.670 677.281 90.00 2.22838 0.66
    3 1 2 1 1 o 812.575 710.333 34.66 2.23059 1.25
    0 0 6 1 1 o 248.586 221.031 180.00 2.24251 0.64
    3 1 2 1 2 o 772.867 710.333 34.66 2.23059 0.59
    0 0 6 1 2 o 228.301 221.031 180.00 2.24251 0.29
    0 2 5 1 1 o 3808.437 3646.280 -180.00 2.20594 12.41
    0 2 5 1 2 o 3491.976 3646.280 -180.00 2.20594 5.67
    2 0 5 1 2 o 148.330 134.645 90.00 2.18162 0.16
    2 0 5 1 1 o 117.857 134.645 90.00 2.18162 0.25
    3 0 3 1 1 o 445.336 376.196 90.00 2.17314 0.34
    3 0 3 1 2 o 434.492 376.196 90.00 2.17314 0.16
    0 1 6 1 1 o 531.639 477.264 -90.00 2.15313 2.30
    0 1 6 1 2 o 502.730 477.264 -90.00 2.15313 1.08
    1 0 6 1 1 o 292.482 278.443 -180.00 2.14740 1.17
    1 3 3 1 1 o 237.539 189.744 -46.46 2.13498 0.73
    1 0 6 1 2 o 290.590 278.443 -180.00 2.14740 0.58
    1 3 3 1 2 o 327.219 189.744 -46.46 2.13498 0.50
    1 2 5 1 1 o 26.381 18.897 -6.60 2.11522 0.13
    1 2 5 1 2 o 20.238 18.897 -6.60 2.11522 0.05
    2 1 5 1 1 o 2314.792 2317.386 26.92 2.09906 8.85
    2 2 4 1 1 o 709.355 693.908 -149.30 2.09517 1.93
    2 1 5 1 2 o 2357.565 2317.386 26.92 2.09906 4.48
    2 2 4 1 2 o 679.337 693.908 -149.30 2.09517 0.92
    2 3 0 1 1 o 499.967 368.538 0.00 2.11437 0.47
    2 3 0 1 2 o 344.985 368.538 0.00 2.11437 0.16
    3 1 3 1 1 o 1234.962 1242.807 74.06 2.09151 1.78
    3 1 3 1 2 o 1141.508 1242.807 74.06 2.09151 0.82
    2 3 1 1 1 o 103.788 109.252 -103.83 2.08873 0.19
    2 3 1 1 2 o 95.811 109.252 -103.83 2.08873 0.09
    3 2 0 1 1 o 1054.747 1136.033 90.00 2.08766 0.77
    1 1 6 1 1 o 1935.370 1917.715 169.48 2.06853 13.22
    3 2 0 1 2 o 977.567 1136.033 90.00 2.08766 0.36
    1 1 6 1 2 o 1928.793 1917.715 169.48 2.06853 6.56
    0 3 4 1 1 o 699.991 771.867 90.00 2.04103 1.32
    3 2 1 1 1 o 1077.380 1063.079 -124.84 2.06298 1.52
    0 3 4 1 2 o 765.343 771.867 90.00 2.04103 0.72
    3 2 1 1 2 o 982.601 1063.079 -124.84 2.06298 0.69
    2 3 2 1 1 o 1733.667 1960.904 -4.50 2.01709 3.23
    2 3 2 1 2 o 1843.703 1960.904 -4.50 2.01709 1.71
    3 0 4 1 1 o 11.667 9.687 -180.00 1.99834 0.01
    3 0 4 1 2 o 11.134 9.687 -180.00 1.99834 0.00
    3 2 2 1 2 o 401.425 331.531 169.66 1.99387 0.26
    3 2 2 1 1 o 364.106 331.531 169.66 1.99387 0.47
    1 3 4 1 1 o 3362.194 3244.751 4.00 1.96855 10.43
    1 3 4 1 2 o 3226.580 3244.751 4.00 1.96855 4.99
    0 2 6 1 1 o 54.468 66.026 0.00 1.93796 0.16
    3 1 4 1 1 o 373.978 428.339 -9.31 1.93431 0.57
    0 2 6 1 2 o 58.569 66.026 0.00 1.93796 0.08
    3 1 4 1 2 o 409.152 428.339 -9.31 1.93431 0.31
    0 4 0 1 1 o 8896.064 8601.147 0.00 1.92580 5.00
    2 0 6 1 1 o 772.159 792.141 0.00 1.92141 1.61
    0 4 0 1 2 o 8335.711 8601.147 0.00 1.92580 2.34
    2 0 6 1 2 o 709.738 792.141 0.00 1.92141 0.74
    2 2 0 2 1 o 3334.153 3514.521 180.00 1.92017 60.63
    2 3 3 1 1 o 82.594 100.734 167.64 1.91250 0.15
    2 2 0 2 2 o 3093.254 3514.521 180.00 1.92017 28.12
    2 3 3 1 2 o 73.276 100.734 167.64 1.91250 0.07
    0 4 1 1 1 o 0.499 0.772 0.00 1.90637 0.00
    0 4 1 1 2 o 0.533 0.772 0.00 1.90637 0.00
    2 2 5 1 1 o 92.628 114.556 47.37 1.89826 0.26
    2 2 5 1 2 o 100.491 114.556 47.37 1.89826 0.14
    3 2 3 1 1 o 439.504 494.180 -125.37 1.89267 0.57
    3 2 3 1 2 o 440.659 494.180 -125.37 1.89267 0.28
    1 2 6 1 1 o 717.848 696.931 -24.27 1.87559 3.36
    1 2 6 1 2 o 733.099 696.931 -24.27 1.87559 1.71
    0 3 5 1 1 o 155.684 141.959 -90.00 1.85772 0.28
    1 4 0 1 1 o 1113.008 1065.602 -90.00 1.86456 1.09
    2 1 6 1 1 o 257.558 244.886 171.69 1.86429 0.95
    0 3 5 1 2 o 151.340 141.959 -90.00 1.85772 0.14
    1 4 0 1 2 o 1171.190 1065.602 -90.00 1.86456 0.57
    2 1 6 1 2 o 268.158 244.886 171.69 1.86429 0.49
    0 1 7 1 1 o 1207.306 1164.214 90.00 1.86497 4.05
    4 0 0 1 1 o 1128.219 1063.313 0.00 1.86318 0.36
    1 0 7 1 1 o 337.733 309.944 -90.00 1.86124 1.08
    0 1 7 1 2 o 1279.464 1164.214 90.00 1.86497 2.13
    4 0 0 1 2 o 1180.088 1063.313 0.00 1.86318 0.19
    0 4 2 1 1 o 5.699 5.408 0.00 1.85144 0.01
    1 0 7 1 2 o 347.007 309.944 -90.00 1.86124 0.55
    1 4 1 1 1 o 901.187 856.095 -40.66 1.84691 1.76
    0 4 2 1 2 o 5.793 5.408 0.00 1.85144 0.00
    1 4 1 1 2 o 977.137 856.095 -40.66 1.84691 0.95
    4 0 1 1 1 o 554.765 517.119 90.00 1.84557 0.34
    4 0 1 1 2 o 610.529 517.119 90.00 1.84557 0.19
    3 0 5 1 1 o 1550.754 1248.469 90.00 1.82535 1.37
    3 0 5 1 2 o 1523.122 1248.469 90.00 1.82535 0.67
    1 3 5 1 1 o 1064.959 1118.597 -112.48 1.80256 3.28
    1 3 5 1 2 o 1026.817 1118.597 -112.48 1.80256 1.57
    1 1 7 1 1 o 432.492 413.226 142.40 1.80918 2.41
    4 1 0 1 1 o 268.843 239.438 180.00 1.81096 0.16
    1 1 7 1 2 o 389.800 413.226 142.40 1.80918 1.08
    1 4 2 1 1 o 211.025 234.048 -7.29 1.79682 0.40
    4 1 0 1 2 o 227.832 239.438 180.00 1.81096 0.07
    1 4 2 1 2 o 198.759 234.048 -7.29 1.79682 0.19
    2 3 4 1 1 o 39.055 46.349 33.18 1.79010 0.08
    4 0 2 1 1 o 344.088 391.384 -180.00 1.79559 0.18
    4 1 1 1 1 o 681.290 790.271 72.62 1.79477 0.78
    2 3 4 1 2 o 38.504 46.349 33.18 1.79010 0.04
    4 0 2 1 2 o 329.396 391.384 -180.00 1.79559 0.09
    4 1 1 1 2 o 662.484 790.271 72.62 1.79477 0.38
    0 4 3 1 1 o 265.260 238.552 0.00 1.76957 0.29
    3 1 5 1 1 o 1653.204 1470.786 83.82 1.77616 2.75
    3 2 4 1 1 o 861.967 748.231 0.07 1.77381 1.16
    0 4 3 1 2 o 293.513 238.552 0.00 1.76957 0.16
    3 1 5 1 2 o 1667.206 1470.786 83.82 1.77616 1.38
    3 2 4 1 2 o 827.688 748.231 0.07 1.77381 0.55
    3 3 0 1 1 o 26.818 33.418 90.00 1.78541 0.02
    3 3 0 1 2 o 27.352 33.418 90.00 1.78541 0.01
    3 3 1 1 1 o 408.413 394.834 147.36 1.76990 0.46
    3 3 1 1 2 o 411.336 394.834 147.36 1.76990 0.23
    4 1 2 1 1 o 232.868 71.077 -0.93 1.74871 0.23
    4 1 2 1 2 o 205.229 71.077 -0.93 1.74871 0.10
    1 4 3 1 1 o 59.998 58.788 -28.99 1.72170 0.12
    4 0 3 1 1 o 25.483 24.868 -90.00 1.72062 0.01
    0 2 7 1 1 o 9.778 9.457 180.00 1.71988 0.02
    3 3 2 1 1 o 475.450 478.918 88.11 1.72567 0.53
    2 2 6 1 1 o 983.434 945.926 22.44 1.71935 2.79
    1 4 3 1 2 o 61.341 58.788 -28.99 1.72170 0.06
    4 0 3 1 2 o 25.739 24.868 -90.00 1.72062 0.01
    0 2 7 1 2 o 9.775 9.457 180.00 1.71988 0.01
    3 3 2 1 2 o 465.193 478.918 88.11 1.72567 0.26
    2 2 6 1 2 o 984.681 945.926 22.44 1.71935 1.39
    2 0 7 1 1 o 2.248 1.789 90.00 1.70827 0.00
    2 4 0 1 1 o 4.220 3.933 0.00 1.71083 0.00
    2 0 7 1 2 o 2.406 1.789 90.00 1.70827 0.00
    2 4 0 1 2 o 5.269 3.933 0.00 1.71083 0.00
    0 3 6 1 1 o 89.437 60.214 -90.00 1.68905 0.15
    2 4 1 1 1 o 2051.593 1816.728 -51.31 1.69717 2.85
    0 3 6 1 2 o 91.811 60.214 -90.00 1.68905 0.08
    2 4 1 1 2 o 2243.906 1816.728 -51.31 1.69717 1.55
    4 1 3 1 1 o 622.586 550.811 123.14 1.67924 0.55
    0 4 4 1 1 o 6.274 6.341 0.00 1.67128 0.01
    1 2 7 1 1 o 493.317 475.675 -153.10 1.67583 2.00
    4 1 3 1 2 o 563.865 550.811 123.14 1.67924 0.25
    0 4 4 1 2 o 6.652 6.341 0.00 1.67128 0.00
    1 2 7 1 2 o 466.808 475.675 -153.10 1.67583 0.94
    0 0 8 1 1 o 3941.261 3198.477 180.00 1.68188 5.80
    3 0 6 1 1 o 2593.933 2304.105 -180.00 1.66461 2.48
    2 3 5 1 1 o 238.428 204.435 -1.63 1.66256 0.48
    2 1 7 1 1 o 58.389 57.348 -142.39 1.66776 0.20
    0 0 8 1 2 o 3313.812 3198.477 180.00 1.68188 2.44
    3 0 6 1 2 o 2676.552 2304.105 -180.00 1.66461 1.27
    2 3 5 1 2 o 229.509 204.435 -1.63 1.66256 0.23
    2 1 7 1 2 o 66.265 57.348 -142.39 1.66776 0.11
    4 2 0 1 1 o 1368.572 1333.017 0.00 1.67724 0.66
    3 3 3 1 1 o 11.883 10.264 -66.60 1.65881 0.01
    4 2 0 1 2 o 1287.620 1333.017 0.00 1.67724 0.31
    2 4 2 1 1 o 295.608 262.758 165.84 1.65806 0.40
    3 2 5 1 1 o 546.018 580.938 -75.22 1.64949 0.79
    3 3 3 1 2 o 9.929 10.264 -66.60 1.65881 0.01
    2 4 2 1 2 o 247.865 262.758 165.84 1.65806 0.17
    1 3 6 1 1 o 85.539 89.254 -73.26 1.64727 0.25
    3 2 5 1 2 o 568.050 580.938 -75.22 1.64949 0.41
    4 2 1 1 1 o 1.762 1.505 -81.33 1.66436 0.00
    1 3 6 1 2 o 89.841 89.254 -73.26 1.64727 0.13
    4 2 1 1 2 o 1.800 1.505 -81.33 1.66436 0.00
    0 1 8 1 1 o 39.341 38.520 90.00 1.64317 0.11
    1 4 4 1 1 o 306.114 356.037 -86.99 1.63078 0.59
    4 0 4 1 1 o 0.955 1.155 -180.00 1.62986 0.00
    1 0 8 1 1 o 0.008 0.008 0.00 1.64062 0.00
    0 1 8 1 2 o 39.174 38.520 90.00 1.64317 0.05
    3 1 6 1 1 o 48.156 57.830 -38.76 1.62706 0.09
    1 4 4 1 2 o 297.222 356.037 -86.99 1.63078 0.28
    3 1 1 2 1 o 1328.892 1366.090 180.00 1.63752 35.28
    4 0 4 1 2 o 0.932 1.155 -180.00 1.62986 0.00
    1 0 8 1 2 o 0.007 0.008 0.00 1.64062 0.00
    3 1 6 1 2 o 47.628 57.830 -38.76 1.62706 0.04
    3 1 1 2 2 o 1214.352 1366.090 180.00 1.63752 16.13
    4 2 2 1 1 o 36.196 44.016 16.73 1.62743 0.03
    4 2 2 1 2 o 35.516 44.016 16.73 1.62743 0.02
    1 1 8 1 1 o 1567.042 1516.763 130.89 1.60463 7.19
    1 1 8 1 2 o 1608.287 1516.763 130.89 1.60463 3.67
    4 1 4 1 1 o 726.272 535.044 -102.46 1.59456 0.60
    2 4 3 1 1 o 187.938 167.398 -20.98 1.59849 0.26
    4 1 4 1 2 o 875.261 535.044 -102.46 1.59456 0.36
    2 4 3 1 2 o 229.358 167.398 -20.98 1.59849 0.16
    3 3 4 1 1 o 307.636 143.259 -40.71 1.57703 0.34
    3 3 4 1 2 o 309.754 143.259 -40.71 1.57703 0.17
    0 4 5 1 1 o 74.198 39.920 0.00 1.56608 0.08
    4 2 3 1 1 o 156.496 67.394 -8.46 1.57098 0.12
    0 4 5 1 2 o 63.874 39.920 0.00 1.56608 0.03
    4 2 3 1 2 o 132.180 67.394 -8.46 1.57098 0.05
    2 2 7 1 1 o 502.639 319.847 -74.96 1.56157 1.36
    2 2 2 2 1 o 0.000 0.000 0.00 1.56781 0.00
    2 2 7 1 2 o 491.316 319.847 -74.96 1.56157 0.66
    2 2 2 2 2 o 0.000 0.000 0.00 1.56781 0.00
    0 3 7 1 1 o 414.210 357.068 -90.00 1.53877 0.64
    2 3 6 1 1 o 601.151 519.432 -167.38 1.53839 1.21
    0 2 8 1 1 o 22.814 19.554 180.00 1.54134 0.05
    0 3 7 1 2 o 414.171 357.068 -90.00 1.53877 0.32
    2 3 6 1 2 o 602.973 519.432 -167.38 1.53839 0.60
    1 4 5 1 1 o 436.039 372.480 -79.27 1.53261 0.83
    0 2 8 1 2 o 22.389 19.554 180.00 1.54134 0.02
    4 0 5 1 1 o 512.534 437.548 -90.00 1.53184 0.22
    0 5 1 1 1 o 448.127 381.903 -90.00 1.53064 0.33
    1 4 5 1 2 o 430.527 372.480 -79.27 1.53261 0.41
    4 0 5 1 2 o 503.399 437.548 -90.00 1.53184 0.11
    3 2 6 1 1 o 195.795 170.465 138.48 1.52801 0.29
    2 0 8 1 1 o 11.362 9.706 -180.00 1.53297 0.02
    0 5 1 1 2 o 438.639 381.903 -90.00 1.53064 0.16
    2 4 4 1 1 o 979.752 861.644 -56.58 1.52493 1.35
    3 2 6 1 2 o 191.254 170.465 138.48 1.52801 0.14
    2 0 8 1 2 o 11.192 9.706 -180.00 1.53297 0.01
    2 4 4 1 2 o 910.344 861.644 -56.58 1.52493 0.63
    3 0 7 1 1 o 292.127 281.726 90.00 1.52022 0.29
    3 0 7 1 2 o 275.306 281.726 90.00 1.52022 0.14
    1 2 8 1 1 o 27.607 30.838 -10.40 1.50940 0.10
    1 5 0 1 1 o 78.228 88.046 -90.00 1.50874 0.05
    1 3 7 1 1 o 511.516 577.826 -150.57 1.50698 1.41
    1 2 8 1 2 o 27.086 30.838 -10.40 1.50940 0.05
    3 4 0 1 1 o 90.416 85.241 90.00 1.52203 0.04
    1 5 0 1 2 o 77.433 88.046 -90.00 1.50874 0.03
    2 1 8 1 1 o 639.767 719.450 69.57 1.50349 2.01
    1 3 7 1 2 o 512.980 577.826 -150.57 1.50698 0.70
    4 1 5 1 1 o 401.295 451.402 154.89 1.50243 0.34
    0 5 2 1 1 o 15.024 16.869 -90.00 1.50176 0.01
    3 4 0 1 2 o 82.874 85.241 90.00 1.52203 0.02
    4 2 4 1 1 o 372.639 420.824 -96.72 1.50100 0.29
    2 1 8 1 2 o 627.969 719.450 69.57 1.50349 0.98
    1 5 1 1 1 o 229.850 264.720 -5.68 1.49934 0.31
    4 1 5 1 2 o 388.273 451.402 154.89 1.50243 0.16
    0 5 2 1 2 o 14.399 16.869 -90.00 1.50176 0.01
    4 2 4 1 2 o 354.017 420.824 -96.72 1.50100 0.14
    3 4 1 1 1 o 139.107 151.927 -104.87 1.51238 0.13
    1 5 1 1 2 o 215.972 264.720 -5.68 1.49934 0.14
    3 4 1 1 2 o 134.374 151.927 -104.87 1.51238 0.06
    4 3 0 1 1 o 464.083 532.089 -180.00 1.50801 0.18
    3 1 7 1 1 o 315.291 400.783 24.44 1.49146 0.59
    4 3 0 1 2 o 469.684 532.089 -180.00 1.50801 0.09
    3 1 7 1 2 o 317.692 400.783 24.44 1.49146 0.29
    3 3 5 1 1 o 139.569 176.563 -139.68 1.48774 0.17
    3 3 5 1 2 o 145.625 176.563 -139.68 1.48774 0.09
    4 3 1 1 1 o 1514.681 1754.288 -91.87 1.49863 1.17
    4 3 1 1 2 o 1406.239 1754.288 -91.87 1.49863 0.54
    5 0 1 1 1 o 4.711 5.329 -90.00 1.48148 0.00
    3 4 2 1 1 o 594.783 738.389 -147.80 1.48451 0.55
    5 0 1 1 2 o 4.783 5.329 -90.00 1.48148 0.00
    1 5 2 1 1 o 1307.623 1463.870 -156.73 1.47217 1.72
    3 4 2 1 2 o 668.360 738.389 -147.80 1.48451 0.31
    1 5 2 1 2 o 1428.447 1463.870 -156.73 1.47217 0.93
    0 4 6 1 1 o 192.391 151.114 0.00 1.46100 0.20
    0 4 6 1 2 o 199.773 151.114 0.00 1.46100 0.10
    4 3 2 1 1 o 177.528 194.189 21.55 1.47149 0.13
    0 1 9 1 1 o 450.683 451.546 90.00 1.46762 0.98
    1 0 9 1 1 o 74.125 69.839 -90.00 1.46581 0.15
    0 5 3 1 1 o 0.539 0.421 90.00 1.45707 0.00
    4 3 2 1 2 o 191.961 194.189 21.55 1.47149 0.07
    0 1 9 1 2 o 508.857 451.546 90.00 1.46762 0.55
    5 1 0 1 1 o 94.547 81.435 90.00 1.46340 0.04
    1 0 9 1 2 o 87.241 69.839 -90.00 1.46581 0.09
    0 5 3 1 2 o 0.546 0.421 90.00 1.45707 0.00
    5 1 0 1 2 o 112.033 81.435 90.00 1.46340 0.02
    5 0 2 1 1 o 245.853 187.773 -180.00 1.45525 0.09
    5 1 1 1 1 o 32.057 24.496 4.68 1.45482 0.02
    5 0 2 1 2 o 269.296 187.773 -180.00 1.45525 0.05
    5 1 1 1 2 o 36.406 24.496 4.68 1.45482 0.01
    2 4 5 1 1 o 478.162 482.823 15.69 1.44376 0.67
    2 4 5 1 2 o 480.373 482.823 15.69 1.44376 0.34
    1 4 6 1 1 o 332.953 338.546 151.98 1.43371 0.63
    3 4 3 1 1 o 89.146 89.100 78.52 1.44130 0.08
    1 1 9 1 1 o 7.864 7.805 144.24 1.43997 0.03
    1 4 6 1 2 o 327.111 338.546 151.98 1.43371 0.31
    3 4 3 1 2 o 84.761 89.100 78.52 1.44130 0.04
    4 0 6 1 1 o 306.966 311.494 0.00 1.43308 0.15
    1 1 9 1 2 o 7.266 7.805 144.24 1.43997 0.01
    1 5 3 1 1 o 351.998 363.806 19.56 1.43000 0.46
    4 0 6 1 2 o 297.544 311.494 0.00 1.43308 0.07
    2 3 7 1 1 o 272.894 313.904 -75.35 1.42228 0.54
    1 5 3 1 2 o 322.247 363.806 19.56 1.43000 0.21
    5 1 2 1 1 o 13.943 14.350 120.79 1.42996 0.01
    4 3 3 1 1 o 532.846 553.401 -169.04 1.42938 0.38
    2 2 8 1 1 o 87.771 99.907 -12.45 1.42430 0.22
    2 3 7 1 2 o 262.205 313.904 -75.35 1.42228 0.26
    4 2 5 1 1 o 186.625 212.806 -144.05 1.42340 0.15
    5 1 2 1 2 o 12.517 14.350 120.79 1.42996 0.00
    4 3 3 1 2 o 476.963 553.401 -169.04 1.42938 0.17
    2 2 8 1 2 o 85.072 99.907 -12.45 1.42430 0.11
    4 2 5 1 2 o 178.391 212.806 -144.05 1.42340 0.07
    2 5 0 1 1 o 1219.935 1382.468 -180.00 1.42375 0.64
    2 5 0 1 2 o 1150.329 1382.468 -180.00 1.42375 0.30
    5 0 3 1 1 o 923.341 1000.756 90.00 1.41447 0.30
    3 2 7 1 1 o 486.756 525.363 -54.91 1.41406 0.77
    0 3 8 1 1 o 41.624 39.323 -90.00 1.40694 0.06
    2 5 1 1 1 o 21.414 24.622 119.38 1.41585 0.02
    5 0 3 1 2 o 971.848 1000.756 90.00 1.41447 0.16
    3 2 7 1 2 o 515.145 525.363 -54.91 1.41406 0.41
    4 1 6 1 2 o 191.441 175.168 146.42 1.40891 0.09
    4 1 6 1 1 o 177.509 175.168 146.42 1.40891 0.16
    0 3 8 1 2 o 44.139 39.323 -90.00 1.40694 0.03
    2 5 1 1 2 o 23.410 24.622 119.38 1.41585 0.01
    0 5 4 1 1 o 384.784 345.321 90.00 1.40071 0.27
    0 5 4 1 2 o 366.198 345.321 90.00 1.40071 0.13
    3 3 6 1 1 o 593.099 563.063 -89.20 1.39678 0.73
    0 2 9 1 1 o 36.673 38.873 0.00 1.39370 0.06
    3 3 6 1 2 o 525.248 563.063 -89.20 1.39678 0.32
    2 5 2 1 1 o 26.308 28.943 167.61 1.39290 0.03
    3 0 8 1 1 o 57.088 62.722 -180.00 1.39272 0.06
    5 1 3 1 1 o 761.225 888.964 -7.92 1.39121 0.47
    0 2 9 1 2 o 32.241 38.873 0.00 1.39370 0.03
    2 5 2 1 2 o 23.310 28.943 167.61 1.39290 0.01
    3 0 8 1 2 o 51.570 62.722 -180.00 1.39272 0.03
    5 1 3 1 2 o 720.921 888.964 -7.92 1.39121 0.22
    2 0 9 1 1 o 859.217 1062.163 90.00 1.38750 1.29
    1 3 8 1 1 o 168.617 189.714 22.67 1.38252 0.43
    3 4 4 1 1 o 175.532 216.102 -92.75 1.38668 0.16
    2 0 9 1 2 o 879.651 1062.163 90.00 1.38750 0.66
    1 3 8 1 2 o 192.579 189.714 22.67 1.38252 0.24
    3 4 4 1 2 o 184.850 216.102 -92.75 1.38668 0.08
    1 5 4 1 1 o 103.023 98.790 -65.01 1.37661 0.13
    5 2 0 1 1 o 12.562 15.969 90.00 1.39008 0.00
    1 5 4 1 2 o 94.830 98.790 -65.01 1.37661 0.06
    4 3 4 1 1 o 278.218 263.939 -105.59 1.37606 0.20
    5 2 0 1 2 o 12.712 15.969 90.00 1.39008 0.00
    5 2 1 1 1 o 161.200 187.438 -131.32 1.38272 0.11
    3 1 8 1 1 o 472.865 519.992 109.24 1.37050 0.87
    4 3 4 1 2 o 248.105 263.939 -105.59 1.37606 0.09
    5 2 1 1 2 o 194.462 187.438 -131.32 1.38272 0.06
    3 1 8 1 2 o 444.666 519.992 109.24 1.37050 0.41
    1 2 9 1 1 o 7.746 8.589 -46.10 1.36995 0.02
    1 2 9 1 2 o 7.278 8.589 -46.10 1.36995 0.01
    2 1 9 1 1 o 189.088 225.084 142.22 1.36553 0.53
    0 4 7 1 1 o 109.400 118.895 0.00 1.36045 0.11
    2 4 6 1 1 o 171.814 185.097 20.86 1.36019 0.25
    5 0 4 1 1 o 17.542 20.675 0.00 1.36274 0.01
    2 1 9 1 2 o 194.797 225.084 142.22 1.36553 0.27
    0 4 7 1 2 o 112.760 118.895 0.00 1.36045 0.06
    2 4 6 1 2 o 175.529 185.097 20.86 1.36019 0.13
    5 0 4 1 2 o 19.622 20.675 0.00 1.36274 0.00
    5 2 2 1 1 o 244.760 275.586 -159.66 1.36132 0.15
    2 5 3 1 1 o 686.623 715.711 88.47 1.35702 0.71
    5 2 2 1 2 o 270.274 275.586 -159.66 1.36132 0.08
    4 0 0 2 1 o 1851.368 1885.775 180.00 1.35776 8.51
    2 5 3 1 2 o 632.488 715.711 88.47 1.35702 0.32
    4 0 0 2 2 o 1706.933 1885.775 180.00 1.35776 3.93
    4 2 6 1 1 o 444.779 371.172 154.51 1.34313 0.37
    4 2 6 1 2 o 398.198 371.172 154.51 1.34313 0.17
    1 4 7 1 1 o 228.617 219.417 -162.52 1.33834 0.42
    4 0 7 1 1 o 64.681 62.628 -90.00 1.33783 0.03
    5 1 4 1 1 o 109.480 94.348 65.53 1.34191 0.06
    0 5 5 1 1 o 68.080 66.129 -90.00 1.33703 0.05
    1 4 7 1 2 o 233.222 219.417 -162.52 1.33834 0.22
    4 0 7 1 2 o 67.566 62.628 -90.00 1.33783 0.02
    5 1 4 1 2 o 97.408 94.348 65.53 1.34191 0.03
    0 5 5 1 2 o 73.677 66.129 -90.00 1.33703 0.03
    0 0 10 1 1 o 2328.225 1803.354 180.00 1.34551 2.19
    0 0 10 1 2 o 2178.019 1803.354 180.00 1.34551 1.02
    4 4 0 1 1 o 132.788 132.727 0.00 1.33906 0.04
    3 4 5 1 2 o 87.771 74.108 86.74 1.32481 0.04
    3 4 5 1 1 o 94.768 74.108 86.74 1.32481 0.09
    5 2 3 1 1 o 30.708 23.065 100.85 1.32777 0.02
    4 4 0 1 2 o 129.329 132.727 0.00 1.33906 0.02
    4 1 7 1 1 o 200.747 180.953 154.39 1.31810 0.20
    0 1 10 1 1 o 638.337 488.681 -90.00 1.32544 1.12
    5 2 3 1 2 o 28.872 23.065 100.85 1.32777 0.01
    1 0 10 1 1 o 59.819 47.898 0.00 1.32410 0.10
    4 4 1 1 1 o 125.228 108.095 163.43 1.33247 0.08
    2 3 8 1 1 o 15.477 14.448 -160.06 1.31624 0.03
    1 5 5 1 1 o 375.624 354.279 -67.72 1.31602 0.48
    4 1 7 1 2 o 185.734 180.953 154.39 1.31810 0.09
    0 1 10 1 2 o 584.598 488.681 -90.00 1.32544 0.51
    1 0 10 1 2 o 55.608 47.898 0.00 1.32410 0.05
    4 4 1 1 2 o 155.161 108.095 163.43 1.33247 0.05
    2 3 8 1 2 o 14.172 14.448 -160.06 1.31624 0.01
    1 5 5 1 2 o 347.852 354.279 -67.72 1.31602 0.22
    4 3 5 1 1 o 351.438 333.505 -146.27 1.31553 0.25
    2 5 4 1 1 o 36.019 37.259 -117.37 1.31114 0.04
    3 2 8 1 1 o 131.447 132.577 -1.73 1.30972 0.21
    4 3 5 1 2 o 321.467 333.505 -146.27 1.31553 0.12
    3 3 7 1 1 o 40.002 39.014 -165.37 1.30815 0.05
    2 5 4 1 2 o 38.092 37.259 -117.37 1.31114 0.02
    3 2 8 1 2 o 144.574 132.577 -1.73 1.30972 0.12
    2 2 9 1 1 o 36.699 32.048 -130.65 1.30539 0.09
    3 3 7 1 2 o 45.291 39.014 -165.37 1.30815 0.03
    5 0 5 1 1 o 62.216 52.703 -90.00 1.30389 0.02
    2 2 9 1 2 o 39.775 32.048 -130.65 1.30539 0.05
    5 0 5 1 2 o 67.368 52.703 -90.00 1.30389 0.01
    4 4 2 1 1 o 366.744 396.886 121.96 1.31330 0.24
    3 5 0 1 1 o 31.098 32.224 -90.00 1.30930 0.01
    1 1 10 1 1 o 554.163 473.324 -112.34 1.30496 1.78
    4 4 2 1 2 o 380.986 396.886 121.96 1.31330 0.12
    3 5 1 1 1 o 15.899 13.351 164.88 1.30314 0.01
    3 5 0 1 2 o 35.311 32.224 -90.00 1.30930 0.01
    1 1 10 1 2 o 581.318 473.324 -112.34 1.30496 0.93
    3 5 1 1 2 o 16.550 13.351 164.88 1.30314 0.01
    0 3 9 1 1 o 35.367 13.042 90.00 1.29198 0.04
    0 3 9 1 2 o 24.924 13.042 90.00 1.29198 0.02
    5 1 5 1 1 o 526.652 353.861 -84.67 1.28560 0.29
    0 6 0 1 1 o 28.426 22.343 0.00 1.28387 0.01
    5 1 5 1 2 o 413.647 353.861 -84.67 1.28560 0.11
    5 2 4 1 1 o 148.494 107.358 2.42 1.28470 0.08
    3 0 9 1 1 o 235.344 216.957 90.00 1.28094 0.22
    0 6 0 1 2 o 23.591 22.343 0.00 1.28387 0.00
    3 5 2 1 1 o 37.627 25.713 -27.19 1.28518 0.03
    0 6 1 1 1 o 0.554 0.517 -180.00 1.27806 0.00
    2 4 7 1 1 o 498.165 464.816 30.29 1.27795 0.72
    5 2 4 1 2 o 116.633 107.358 2.42 1.28470 0.03
    3 0 9 1 2 o 232.435 216.957 90.00 1.28094 0.11
    4 4 3 1 1 o 59.106 50.335 -155.32 1.28309 0.04
    3 5 2 1 2 o 27.544 25.713 -27.19 1.28518 0.01
    0 6 1 1 2 o 0.529 0.517 -180.00 1.27806 0.00
    2 4 7 1 2 o 478.619 464.816 30.29 1.27795 0.35
    5 3 0 1 1 o 13.537 7.262 90.00 1.28909 0.00
    0 5 6 1 1 o 363.819 383.383 90.00 1.26984 0.25
    1 3 9 1 1 o 114.924 114.495 -90.30 1.27299 0.27
    4 4 3 1 2 o 50.919 50.335 -155.32 1.28309 0.02
    5 3 0 1 2 o 11.170 7.262 90.00 1.28909 0.00
    5 3 1 1 1 o 28.680 25.539 -97.96 1.28322 0.02
    0 4 8 1 1 o 11.501 13.537 180.00 1.26679 0.01
    0 5 6 1 2 o 332.595 383.383 90.00 1.26984 0.11
    1 3 9 1 2 o 107.416 114.495 -90.30 1.27299 0.13
    5 3 1 1 2 o 24.505 25.539 -97.96 1.28322 0.01
    0 4 8 1 2 o 11.108 13.537 180.00 1.26679 0.01
    0 2 10 1 1 o 40.110 42.405 0.00 1.27023 0.06
    1 6 0 1 1 o 34.741 41.823 -90.00 1.26523 0.02
    4 2 7 1 1 o 19.792 23.687 -50.10 1.26376 0.02
    3 1 9 1 1 o 356.136 426.201 -26.95 1.26359 0.65
    0 2 10 1 2 o 35.791 42.405 0.00 1.27023 0.03
    1 6 0 1 2 o 34.916 41.823 -90.00 1.26523 0.01
    2 0 10 1 1 o 130.435 157.050 0.00 1.26553 0.17
    0 6 2 1 1 o -0.004 0.002 180.00 1.26111 0.00
    4 2 7 1 2 o 20.446 23.687 -50.10 1.26376 0.01
    3 1 9 1 2 o 370.066 426.201 -26.95 1.26359 0.33
    1 6 1 1 1 o 21.072 23.795 96.17 1.25967 0.02
    3 4 6 1 1 o 131.591 149.770 160.56 1.25936 0.13
    2 0 10 1 2 o 130.680 157.050 0.00 1.26553 0.09
    2 5 5 1 1 o 26.588 30.126 -1.67 1.25847 0.03
    0 6 2 1 2 o -0.003 0.002 180.00 1.26111 0.00
    1 6 1 1 2 o 19.740 23.795 96.17 1.25967 0.01
    3 4 6 1 2 o 122.482 149.770 160.56 1.25936 0.06
    1 5 6 1 1 o 1059.310 1245.190 150.31 1.25180 1.40
    2 5 5 1 2 o 24.247 30.126 -1.67 1.25847 0.01
    5 3 2 1 1 o 27.256 33.453 171.89 1.26606 0.02
    3 5 3 1 1 o 2.870 3.361 -34.46 1.25684 0.00
    1 4 8 1 1 o 149.183 151.690 98.49 1.24887 0.27
    1 5 6 1 2 o 1234.061 1245.190 150.31 1.25180 0.81
    4 3 6 1 1 o 12.539 14.566 -136.02 1.25138 0.01
    5 3 2 1 2 o 27.335 33.453 171.89 1.26606 0.01
    3 5 3 1 2 o 2.595 3.361 -34.46 1.25684 0.00
    1 4 8 1 2 o 158.531 151.690 98.49 1.24887 0.14
    1 2 10 1 1 o 35.545 42.989 -68.01 1.25217 0.10
    4 0 8 1 1 o 842.818 838.753 0.00 1.24846 0.46
    4 3 6 1 2 o 14.849 14.566 -136.02 1.25138 0.01
    1 2 10 1 2 o 42.297 42.989 -68.01 1.25217 0.06
    4 0 8 1 2 o 874.223 838.753 0.00 1.24846 0.24
    2 1 10 1 1 o 145.636 145.423 51.82 1.24879 0.37
    1 6 2 1 1 o 215.680 218.328 42.29 1.24343 0.21
    2 1 10 1 2 o 156.159 145.423 51.82 1.24879 0.20
    5 0 6 1 1 o 0.381 0.419 -180.00 1.24135 0.00
    4 4 4 1 1 o 47.226 46.245 -153.94 1.24410 0.03
    1 6 2 1 2 o 183.651 218.328 42.29 1.24343 0.09
    3 3 1 2 1 o 843.292 764.255 0.00 1.24597 13.25
    5 0 6 1 2 o 0.363 0.419 -180.00 1.24135 0.00
    4 4 4 1 2 o 39.585 46.245 -153.94 1.24410 0.01
    3 3 1 2 2 o 757.174 764.255 0.00 1.24597 5.97
    6 0 0 1 1 o 5.358 5.832 180.00 1.24212 0.00
    5 2 5 1 1 o 642.544 673.824 -64.70 1.23504 0.34
    0 6 3 1 1 o 67.045 66.860 180.00 1.23429 0.04
    6 0 1 1 1 o 419.232 503.960 90.00 1.23686 0.12
    6 0 0 1 2 o 4.650 5.832 180.00 1.24212 0.00
    5 3 3 1 1 o 278.220 348.598 35.66 1.23893 0.14
    4 1 8 1 1 o 38.677 33.401 92.89 1.23238 0.04
    5 2 5 1 2 o 798.738 673.824 -64.70 1.23504 0.21
    0 6 3 1 2 o 85.291 66.860 180.00 1.23429 0.02
    6 0 1 1 2 o 517.321 503.960 90.00 1.23686 0.08
    5 3 3 1 2 o 308.635 348.598 35.66 1.23893 0.08
    4 1 8 1 2 o 50.737 33.401 92.89 1.23238 0.03
    5 1 6 1 1 o 209.748 130.914 -64.22 1.22553 0.12
    3 3 8 1 2 o 20.046 17.561 -150.52 1.22423 0.01
    3 3 8 1 1 o 25.414 17.561 -150.52 1.22423 0.03
    5 1 6 1 2 o 162.540 130.914 -64.22 1.22553 0.05
    2 3 9 1 1 o 103.728 93.597 32.88 1.22069 0.19
    3 5 4 1 1 o 207.356 196.143 48.67 1.22013 0.16
    6 1 0 1 1 o 780.333 430.459 0.00 1.22628 0.22
    6 0 2 1 1 o 247.767 220.629 0.00 1.22147 0.07
    1 6 3 1 1 o 974.029 880.166 71.37 1.21770 0.93
    2 3 9 1 2 o 103.908 93.597 32.88 1.22069 0.10
    6 1 0 1 2 o 558.203 430.459 0.00 1.22628 0.08
    3 5 4 1 2 o 220.375 196.143 48.67 1.22013 0.09
    3 2 9 1 1 o 102.292 87.979 -46.06 1.21548 0.16
    6 0 2 1 2 o 236.928 220.629 0.00 1.22147 0.03
    6 1 1 1 1 o 352.526 322.059 40.38 1.22122 0.20
    1 6 3 1 2 o 1038.635 880.166 71.37 1.21770 0.50
    3 2 9 1 2 o 111.992 87.979 -46.06 1.21548 0.09
    6 1 1 1 2 o 348.395 322.059 40.38 1.22122 0.10
    2 6 0 1 1 o 111.282 93.061 0.00 1.21384 0.05
    2 6 0 1 2 o 126.990 93.061 0.00 1.21384 0.03
    2 6 1 1 2 o 14.440 10.553 34.05 1.20893 0.01
    2 6 1 1 1 o 15.466 10.553 34.05 1.20893 0.01
    0 5 7 1 1 o 34.278 28.248 90.00 1.20215 0.02
    2 5 6 1 1 o 22.028 18.254 -59.48 1.20197 0.02
    6 1 2 1 1 o 602.286 441.356 68.24 1.20640 0.32
    0 6 4 1 1 o 281.896 237.844 180.00 1.19947 0.14
    2 4 8 1 1 o 139.786 118.431 -40.76 1.19938 0.20
    0 5 7 1 2 o 33.074 28.248 90.00 1.20215 0.01
    2 5 6 1 2 o 21.393 18.254 -59.48 1.20197 0.01
    2 2 10 1 1 o 24.318 20.103 -71.36 1.20230 0.05
    0 1 11 1 1 o 43.454 29.827 90.00 1.20805 0.07
    1 0 11 1 1 o 360.456 256.580 90.00 1.20704 0.54
    5 3 4 1 1 o 425.772 338.095 165.68 1.20373 0.21
    6 1 2 1 2 o 551.023 441.356 68.24 1.20640 0.15
    0 6 4 1 2 o 253.254 237.844 180.00 1.19947 0.06
    2 4 8 1 2 o 125.580 118.431 -40.76 1.19938 0.09
    2 2 10 1 2 o 23.930 20.103 -71.36 1.20230 0.03
    0 1 11 1 2 o 39.265 29.827 90.00 1.20805 0.03
    4 4 5 1 1 o 245.867 206.992 -168.57 1.19884 0.16
    1 0 11 1 2 o 326.907 256.580 90.00 1.20704 0.24
    5 3 4 1 2 o 403.633 338.095 165.68 1.20373 0.10
    6 0 3 1 1 o 563.335 511.642 90.00 1.19706 0.14
    3 4 7 1 1 o 120.792 129.054 100.81 1.19324 0.13
    4 4 5 1 2 o 211.545 206.992 -168.57 1.19884 0.07
    2 6 2 1 1 o 136.411 143.564 129.40 1.19455 0.11
    6 0 3 1 2 o 481.606 511.642 90.00 1.19706 0.06
    3 4 7 1 2 o 113.877 129.054 100.81 1.19324 0.06
    0 3 10 1 1 o 563.539 619.062 -90.00 1.19180 0.67
    2 6 2 1 2 o 130.323 143.564 129.40 1.19455 0.05
    4 2 8 1 1 o 45.594 52.715 156.38 1.18763 0.05
    1 5 7 1 1 o 155.010 174.655 147.29 1.18681 0.21
    4 3 7 1 1 o 61.052 68.606 138.35 1.18645 0.05
    1 1 11 1 1 o 143.969 156.495 -79.46 1.19249 0.41
    0 3 10 1 2 o 529.838 619.062 -90.00 1.19180 0.31
    4 2 8 1 2 o 50.034 52.715 156.38 1.18763 0.03
    1 6 4 1 1 o 165.813 171.193 -23.72 1.18423 0.16
    1 5 7 1 2 o 170.969 174.655 147.29 1.18681 0.11
    4 3 7 1 2 o 68.182 68.606 138.35 1.18645 0.03
    1 1 11 1 2 o 131.991 156.495 -79.46 1.19249 0.19
    1 6 4 1 2 o 177.208 171.193 -23.72 1.18423 0.09
    0 4 9 1 1 o 87.624 85.104 -180.00 1.18093 0.08
    3 0 10 1 1 o 28.723 28.433 0.00 1.18312 0.03
    5 2 6 1 1 o 269.666 260.907 100.81 1.18150 0.15
    0 4 9 1 2 o 85.689 85.104 -180.00 1.18093 0.04
    5 0 7 1 1 o 147.382 146.489 90.00 1.17789 0.05
    3 0 10 1 2 o 29.284 28.433 0.00 1.18312 0.01
    1 3 10 1 1 o 251.376 252.265 -34.17 1.17684 0.56
    6 1 3 1 1 o 234.891 229.591 85.65 1.18286 0.11
    5 2 6 1 2 o 264.074 260.907 100.81 1.18150 0.07
    5 0 7 1 2 o 142.230 146.489 90.00 1.17789 0.02
    3 5 5 1 1 o 152.990 152.077 38.38 1.17734 0.12
    1 3 10 1 2 o 243.997 252.265 -34.17 1.17684 0.27
    4 5 0 1 1 o 1238.209 1531.231 -180.00 1.18731 0.36
    6 1 3 1 2 o 235.990 229.591 85.65 1.18286 0.06
    3 5 5 1 2 o 146.153 152.077 38.38 1.17734 0.06
    4 5 0 1 2 o 1473.529 1531.231 -180.00 1.18731 0.21
    6 2 0 1 1 o 28.074 26.542 0.00 1.18216 0.01
    6 2 0 1 2 o 26.722 26.542 0.00 1.18216 0.00
    4 5 1 1 1 o 111.219 104.842 61.00 1.18271 0.07
    6 2 1 1 1 o 337.712 329.603 -78.64 1.17763 0.18
    2 6 3 1 1 o 77.413 76.009 115.11 1.17169 0.06
    4 5 1 1 2 o 106.310 104.842 61.00 1.18271 0.03
    1 4 9 1 1 o 98.168 100.992 120.02 1.16638 0.17
    3 1 10 1 1 o 109.781 110.473 -157.40 1.16940 0.20
    4 0 9 1 1 o 5.585 5.693 90.00 1.16604 0.00
    6 2 1 1 2 o 309.320 329.603 -78.64 1.17763 0.08
    2 6 3 1 2 o 73.384 76.009 115.11 1.17169 0.03
    5 1 7 1 1 o 1076.237 1030.928 -167.43 1.16435 0.66
    5 4 0 1 1 o 47.051 49.958 90.00 1.17873 0.01
    1 4 9 1 2 o 107.259 100.992 120.02 1.16638 0.09
    3 1 10 1 2 o 105.522 110.473 -157.40 1.16940 0.09
    4 0 9 1 2 o 6.096 5.693 90.00 1.16604 0.00
    0 2 11 1 1 o 114.321 116.651 0.00 1.16581 0.15
    6 0 4 1 1 o 19.846 19.523 180.00 1.16521 0.00
    5 1 7 1 2 o 1127.093 1030.928 -167.43 1.16435 0.34
    5 4 1 1 1 o 271.319 297.686 43.54 1.17423 0.14
    5 4 0 1 2 o 46.623 49.958 90.00 1.17873 0.01
    0 2 11 1 2 o 125.148 116.651 0.00 1.16581 0.08
    5 3 5 1 1 o 31.675 29.473 153.47 1.16258 0.02
    6 0 4 1 2 o 20.972 19.523 180.00 1.16521 0.00
    0 6 5 1 1 o 1097.951 914.349 -180.00 1.15875 0.57
    6 2 2 1 1 o 290.182 269.500 -84.66 1.16433 0.14
    5 4 1 1 2 o 317.217 297.686 43.54 1.17423 0.08
    4 5 2 1 1 o 8.469 8.415 -23.29 1.16924 0.00
    5 3 5 1 2 o 33.934 29.473 153.47 1.16258 0.01
    2 0 11 1 1 o 20.741 19.339 90.00 1.16218 0.03
    0 6 5 1 2 o 1150.893 914.349 -180.00 1.15875 0.30
    6 2 2 1 2 o 289.190 269.500 -84.66 1.16433 0.07
    4 5 2 1 2 o 7.698 8.415 -23.29 1.16924 0.00
    2 0 11 1 2 o 22.812 19.339 90.00 1.16218 0.01
    4 1 9 1 1 o 180.563 155.649 -56.12 1.15291 0.21
    4 1 9 1 2 o 159.734 155.649 -56.12 1.15291 0.09
    6 1 4 1 1 o 53.886 47.659 -86.15 1.15211 0.02
    1 2 11 1 1 o 99.453 88.929 129.31 1.15180 0.25
    5 4 2 1 1 o 371.410 344.946 -67.87 1.16104 0.19
    4 4 6 1 1 o 319.199 316.988 72.49 1.14969 0.22
    6 1 4 1 2 o 47.078 47.659 -86.15 1.15211 0.01
    3 3 9 1 1 o 52.808 56.361 26.52 1.14623 0.07
    2 1 11 1 1 o 91.661 93.563 -148.28 1.14917 0.22
    1 2 11 1 2 o 86.527 88.929 129.31 1.15180 0.11
    5 4 2 1 2 o 448.836 344.946 -67.87 1.16104 0.11
    1 6 5 1 1 o 61.267 65.402 83.35 1.14499 0.06
    2 5 7 1 1 o 612.930 654.510 -106.97 1.14408 0.69
    4 4 6 1 2 o 296.264 316.988 72.49 1.14969 0.10
    3 3 9 1 2 o 52.388 56.361 26.52 1.14623 0.04
    2 1 11 1 2 o 86.245 93.563 -148.28 1.14917 0.10
    1 6 5 1 2 o 59.073 65.402 83.35 1.14499 0.03
    4 5 3 1 1 o 243.963 260.147 113.63 1.14777 0.14
    2 6 4 1 1 o 30.106 33.581 -13.61 1.14178 0.02
    2 5 7 1 2 o 586.377 654.510 -106.97 1.14408 0.33
    0 5 8 1 1 o 61.751 63.143 -90.00 1.13605 0.04
    4 5 3 1 2 o 246.106 260.147 113.63 1.14777 0.07
    2 6 4 1 2 o 29.970 33.581 -13.61 1.14178 0.01
    6 2 3 1 1 o 41.611 44.960 -73.81 1.14312 0.02
    0 5 8 1 2 o 67.133 63.143 -90.00 1.13605 0.02
    2 3 10 1 1 o 579.161 572.475 -159.47 1.13515 1.08
    3 6 0 1 1 o 616.061 708.957 90.00 1.14056 0.21
    6 2 3 1 2 o 39.260 44.960 -73.81 1.14312 0.01
    2 3 10 1 2 o 624.058 572.475 -159.47 1.13515 0.58
    3 6 0 1 2 o 627.513 708.957 90.00 1.14056 0.11
    5 4 3 1 1 o 603.861 691.234 96.67 1.14001 0.30
    3 2 10 1 1 o 107.364 96.524 -59.35 1.13096 0.17
    3 6 1 1 1 o 164.243 173.999 -110.56 1.13648 0.11
    3 5 6 1 1 o 88.673 79.667 -79.66 1.13069 0.07
    5 4 3 1 2 o 625.295 691.234 96.67 1.14001 0.15
    3 4 8 1 1 o 175.081 156.857 -176.30 1.12853 0.19
    3 2 10 1 2 o 107.860 96.524 -59.35 1.13096 0.09
    3 6 1 1 2 o 184.592 173.999 -110.56 1.13648 0.06
    3 5 6 1 2 o 88.993 79.667 -79.66 1.13069 0.04
    6 0 5 1 1 o 1.294 1.161 90.00 1.12777 0.00
    5 2 7 1 1 o 327.130 292.322 -81.37 1.12639 0.20
    1 5 8 1 1 o 333.915 303.900 109.05 1.12308 0.46
    2 4 9 1 1 o 336.444 301.551 85.88 1.12575 0.51
    3 4 8 1 2 o 174.885 156.857 -176.30 1.12853 0.10
    6 0 5 1 2 o 1.286 1.161 90.00 1.12777 0.00
    5 2 7 1 2 o 323.401 292.322 -81.37 1.12639 0.10
    1 5 8 1 2 o 317.361 303.900 109.05 1.12308 0.22
    2 4 9 1 2 o 332.168 301.551 85.88 1.12575 0.25
    4 3 8 1 1 o 149.718 136.105 -26.87 1.12278 0.13
    3 6 2 1 1 o 36.782 33.180 49.91 1.12451 0.03
    4 3 8 1 2 o 141.123 136.105 -26.87 1.12278 0.06
    3 6 2 1 2 o 36.592 33.180 49.91 1.12451 0.01
    5 3 6 1 1 o 224.452 225.772 -118.79 1.11760 0.12
    0 6 6 1 1 o 171.865 178.890 180.00 1.11419 0.09
    4 5 4 1 1 o 66.508 65.368 76.07 1.11961 0.04
    4 2 9 1 1 o 84.134 85.973 143.38 1.11602 0.09
    6 1 5 1 1 o 432.589 442.809 -0.48 1.11588 0.19
    5 0 8 1 1 o 108.274 111.261 0.00 1.11551 0.04
    5 3 6 1 2 o 217.584 225.772 -118.79 1.11760 0.06
    0 6 6 1 2 o 174.916 178.890 180.00 1.11419 0.05
    4 5 4 1 2 o 64.348 65.368 76.07 1.11961 0.02
    4 2 9 1 2 o 82.107 85.973 143.38 1.11602 0.04
    6 1 5 1 2 o 420.857 442.809 -0.48 1.11588 0.09
    5 0 8 1 2 o 106.539 111.261 0.00 1.11551 0.02
    2 2 11 1 1 o 258.326 273.063 -93.53 1.11263 0.56
    6 2 4 1 1 o 455.264 469.658 -150.11 1.11529 0.20
    0 0 12 1 1 o 11.631 10.684 180.00 1.12125 0.01
    2 2 11 1 2 o 282.462 273.063 -93.53 1.11263 0.31
    6 2 4 1 2 o 443.883 469.658 -150.11 1.11529 0.10
    0 0 12 1 2 o 10.644 10.684 180.00 1.12125 0.00
    5 4 4 1 1 o 370.231 394.746 -50.73 1.11240 0.18
    6 3 0 1 1 o 0.422 0.426 180.00 1.11816 0.00
    2 6 5 1 1 o 144.823 143.140 3.01 1.10648 0.12
    0 4 10 1 1 o 626.577 666.454 180.00 1.10297 0.59
    1 6 6 1 1 o 124.224 131.402 71.53 1.10194 0.13
    5 4 4 1 2 o 417.361 394.746 -50.73 1.11240 0.10
    0 1 12 1 1 o 48.153 44.418 90.00 1.10956 0.07
    0 3 11 1 1 o 1.342 1.472 -90.00 1.10429 0.00
    6 3 0 1 2 o 0.410 0.426 180.00 1.11816 0.00
    5 1 8 1 1 o 53.053 56.248 139.06 1.10400 0.04
    2 6 5 1 2 o 133.890 143.140 3.01 1.10648 0.06
    4 2 2 2 1 o 1225.252 1086.483 0.00 1.10861 16.66
    0 4 10 1 2 o 630.460 666.454 180.00 1.10297 0.30
    6 3 1 1 1 o 72.578 77.144 -20.36 1.11432 0.03
    3 6 3 1 1 o 170.000 176.133 -139.61 1.10537 0.12
    1 6 6 1 2 o 124.443 131.402 71.53 1.10194 0.06
    0 1 12 1 2 o 45.762 44.418 90.00 1.10956 0.03
    0 3 11 1 2 o 1.372 1.472 -90.00 1.10429 0.00
    1 0 12 1 1 o 819.842 733.730 -180.00 1.10878 1.11
    5 1 8 1 2 o 53.313 56.248 139.06 1.10400 0.02
    4 2 2 2 2 o 1113.236 1086.483 0.00 1.10861 7.61
    6 3 1 1 2 o 71.116 77.144 -20.36 1.11432 0.02
    3 6 3 1 2 o 165.435 176.133 -139.61 1.10537 0.06
    4 4 7 1 1 o 89.405 94.328 32.87 1.09873 0.07
    1 0 12 1 2 o 741.046 733.730 -180.00 1.10878 0.50
    3 0 11 1 1 o 452.018 469.767 90.00 1.09738 0.42
    0 7 1 1 1 o 11.742 12.121 90.00 1.09680 0.01
    4 4 7 1 2 o 93.105 94.328 32.87 1.09873 0.03
    6 3 2 1 1 o 11.182 12.131 -168.97 1.10303 0.01
    3 0 11 1 2 o 484.155 469.767 90.00 1.09738 0.22
    0 7 1 1 2 o 12.877 12.121 90.00 1.09680 0.00
    1 4 10 1 1 o 157.676 142.293 -93.31 1.09108 0.28
    6 3 2 1 2 o 11.396 12.131 -168.97 1.10303 0.00
    1 1 12 1 1 o 88.063 91.398 -108.81 1.09747 0.23
    1 3 11 1 1 o 136.911 121.315 21.01 1.09236 0.29
    1 4 10 1 2 o 140.908 142.293 -93.31 1.09108 0.13
    4 0 10 1 1 o 227.613 207.153 180.00 1.09081 0.14
    1 1 12 1 2 o 92.588 91.398 -108.81 1.09747 0.12
    1 3 11 1 2 o 127.276 121.315 21.01 1.09236 0.14
    2 5 8 1 1 o 777.009 815.294 32.20 1.08668 0.93
    1 7 0 1 1 o 207.770 210.281 -90.00 1.08865 0.08
    4 0 10 1 2 o 203.021 207.153 180.00 1.09081 0.06
    2 5 8 1 2 o 789.265 815.294 32.20 1.08668 0.47
    6 0 6 1 1 o 8.307 8.766 0.00 1.08657 0.00
    3 1 11 1 1 o 88.005 93.443 -94.43 1.08641 0.16
    0 7 2 1 1 o 91.546 97.602 90.00 1.08602 0.04
    1 7 0 1 2 o 196.822 210.281 -90.00 1.08865 0.04
    1 7 1 1 1 o 160.756 173.256 179.76 1.08511 0.13
    3 5 7 1 1 o 287.885 271.482 50.38 1.08211 0.26
    6 0 6 1 2 o 8.456 8.766 0.00 1.08657 0.00
    3 1 11 1 2 o 89.863 93.443 -94.43 1.08641 0.08
    4 5 5 1 1 o 75.874 80.819 -147.16 1.08627 0.05
    4 5 5 1 2 o 77.625 80.819 -147.16 1.08627 0.02
    0 7 2 1 2 o 95.676 97.602 90.00 1.08602 0.02
    4 1 10 1 1 o 188.835 164.834 -70.69 1.08003 0.23
    6 2 5 1 1 o 39.628 37.906 85.54 1.08233 0.02
    1 7 1 1 2 o 179.972 173.256 179.76 1.08511 0.07
    3 5 7 1 2 o 311.588 271.482 50.38 1.08211 0.14
    4 1 10 1 2 o 176.846 164.834 -70.69 1.08003 0.11
    3 6 4 1 1 o 13.409 11.471 -82.79 1.08015 0.01
    6 3 3 1 1 o 5.193 5.683 -114.07 1.08495 0.00
    6 2 5 1 2 o 44.141 37.906 85.54 1.08233 0.01
    3 6 4 1 2 o 12.209 11.471 -82.79 1.08015 0.00
    6 3 3 1 2 o 5.963 5.683 -114.07 1.08495 0.00
    3 3 10 1 1 o 219.999 206.240 -37.79 1.07454 0.32
    5 4 5 1 1 o 38.926 32.612 92.62 1.07969 0.02
    6 1 6 1 1 o 563.348 537.953 102.60 1.07592 0.25
    0 5 9 1 1 o 445.320 411.998 90.00 1.07290 0.34
    1 7 2 1 1 o 75.089 70.659 -148.29 1.07467 0.06
    3 3 10 1 2 o 222.043 206.240 -37.79 1.07454 0.16
    5 4 5 1 2 o 34.134 32.612 92.62 1.07969 0.01
    5 2 8 1 1 o 94.804 88.745 -160.01 1.07148 0.06
    0 2 12 1 1 o 71.864 70.270 0.00 1.07656 0.09
    6 1 6 1 2 o 583.708 537.953 102.60 1.07592 0.13
    0 5 9 1 2 o 426.107 411.998 90.00 1.07290 0.16
    1 7 2 1 2 o 76.752 70.659 -148.29 1.07467 0.03
    5 2 8 1 2 o 87.444 88.745 -160.01 1.07148 0.03
    0 7 3 1 1 o 203.757 208.269 90.00 1.06876 0.09
    0 2 12 1 2 o 76.884 70.270 0.00 1.07656 0.05
    2 0 12 1 1 o 81.430 74.277 0.00 1.07370 0.10
    5 3 7 1 1 o 564.997 538.638 161.29 1.07062 0.33
    0 6 7 1 1 o 56.054 58.346 -180.00 1.06762 0.03
    2 6 6 1 1 o 224.723 235.623 118.15 1.06749 0.21
    3 4 9 1 1 o 59.919 62.693 43.49 1.06655 0.07
    0 7 3 1 2 o 198.970 208.269 90.00 1.06876 0.04
    2 0 12 1 2 o 79.760 74.277 0.00 1.07370 0.05
    5 3 7 1 2 o 516.846 538.638 161.29 1.07062 0.15
    0 6 7 1 2 o 57.862 58.346 -180.00 1.06762 0.02
    2 6 6 1 2 o 234.228 235.623 118.15 1.06749 0.11
    3 4 9 1 2 o 64.122 62.693 43.49 1.06655 0.04
    1 5 9 1 1 o 74.170 71.014 115.76 1.06195 0.11
    4 3 9 1 1 o 455.484 435.048 38.73 1.06170 0.46
    1 2 12 1 1 o 405.761 421.401 146.74 1.06551 1.00
    1 5 9 1 2 o 69.145 71.014 115.76 1.06195 0.05
    4 3 9 1 2 o 419.541 435.048 38.73 1.06170 0.21
    2 3 11 1 1 o 134.450 141.000 -76.76 1.05878 0.25
    5 5 0 1 1 o 141.992 132.670 90.00 1.07125 0.03
    2 1 12 1 1 o 273.810 260.054 -20.34 1.06342 0.63
    1 7 3 1 1 o 100.333 106.810 162.98 1.05793 0.08
    1 2 12 1 2 o 452.938 421.401 146.74 1.06551 0.56
    2 4 10 1 1 o 20.382 21.616 -84.04 1.05761 0.03
    1 6 7 1 1 o 299.846 318.106 163.77 1.05683 0.33
    7 0 1 1 1 o 26.151 24.536 -90.00 1.06136 0.01
    2 3 11 1 2 o 132.957 141.000 -76.76 1.05878 0.13
    6 3 4 1 1 o 143.447 136.731 -70.18 1.06107 0.06
    5 5 0 1 2 o 120.058 132.670 90.00 1.07125 0.01
    2 1 12 1 2 o 268.820 260.054 -20.34 1.06342 0.31
    5 0 9 1 1 o 214.956 228.866 90.00 1.05555 0.09
    5 5 1 1 1 o 28.136 30.827 -111.16 1.06787 0.01
    1 7 3 1 2 o 100.630 106.810 162.98 1.05793 0.04
    2 4 10 1 2 o 20.177 21.616 -84.04 1.05761 0.02
    1 6 7 1 2 o 292.768 318.106 163.77 1.05683 0.16
    7 0 1 1 2 o 22.981 24.536 -90.00 1.06136 0.00
    6 3 4 1 2 o 127.779 136.731 -70.18 1.06107 0.03
    5 0 9 1 2 o 204.777 228.866 90.00 1.05555 0.04
    5 5 1 1 2 o 30.341 30.827 -111.16 1.06787 0.01
    3 2 11 1 1 o 71.018 75.533 78.57 1.05538 0.12
    2 7 0 1 1 o 115.783 121.973 0.00 1.05540 0.04
    3 2 11 1 2 o 66.666 75.533 78.57 1.05538 0.06
    2 7 0 1 2 o 105.909 121.973 0.00 1.05540 0.02
    2 7 1 1 1 o 51.403 59.830 -71.55 1.05217 0.04
    4 2 10 1 1 o 485.818 506.586 158.43 1.04953 0.58
    7 1 0 1 1 o 37.978 40.292 90.00 1.05465 0.01
    4 4 8 1 1 o 226.362 220.122 -22.39 1.04758 0.19
    3 6 5 1 1 o 321.352 343.939 -99.78 1.05013 0.24
    2 7 1 1 2 o 57.769 59.830 -71.55 1.05217 0.02
    4 2 10 1 2 o 534.666 506.586 158.43 1.04953 0.32
    7 0 2 1 1 o 11.831 13.804 0.00 1.05159 0.00
    4 5 6 1 1 o 228.358 235.357 85.44 1.04931 0.15
    7 1 1 1 1 o 38.752 45.058 -144.17 1.05142 0.02
    4 6 0 1 1 o 13.652 14.972 0.00 1.05718 0.00
    0 7 4 1 1 o 1.316 1.189 90.00 1.04591 0.00
    5 1 9 1 1 o 38.585 35.433 -21.29 1.04577 0.03
    5 5 2 1 1 o 8.030 8.762 129.19 1.05792 0.00
    7 1 0 1 2 o 34.211 40.292 90.00 1.05465 0.00
    4 6 1 1 1 o 195.541 212.957 84.15 1.05393 0.11
    3 6 5 1 2 o 353.996 343.939 -99.78 1.05013 0.13
    4 4 8 1 2 o 241.577 220.122 -22.39 1.04758 0.10
    7 0 2 1 2 o 13.577 13.804 0.00 1.05159 0.00
    4 5 6 1 2 o 251.679 235.357 85.44 1.04931 0.08
    7 1 1 1 2 o 44.588 45.058 -144.17 1.05142 0.01
    4 6 0 1 2 o 14.236 14.972 0.00 1.05718 0.00
    6 2 6 1 1 o 74.374 67.509 -114.34 1.04575 0.03
    6 0 7 1 1 o 673.671 641.703 -90.00 1.04325 0.16
    0 7 4 1 2 o 1.263 1.189 90.00 1.04591 0.00
    5 5 2 1 2 o 8.520 8.762 129.19 1.05792 0.00
    5 1 9 1 2 o 37.085 35.433 -21.29 1.04577 0.01
    4 6 1 1 2 o 176.071 212.957 84.15 1.05393 0.05
    5 4 6 1 1 o 118.321 111.383 69.34 1.04337 0.06
    6 2 6 1 2 o 71.001 67.509 -114.34 1.04575 0.02
    6 0 7 1 2 o 602.159 641.703 -90.00 1.04325 0.07
    2 7 2 1 1 o 570.659 551.608 -42.60 1.04265 0.44
    5 1 1 2 1 o 527.841 444.034 0.00 1.04521 7.00
    3 3 3 2 1 o 527.836 444.034 0.00 1.04521 2.33
    5 4 6 1 2 o 104.032 111.383 69.34 1.04337 0.03
    2 7 2 1 2 o 500.178 551.608 -42.60 1.04265 0.19
    4 6 2 1 1 o 209.215 188.552 87.43 1.04437 0.12
    7 1 2 1 1 o 130.800 131.797 -110.52 1.04192 0.06
    5 1 1 2 2 o 479.063 444.034 0.00 1.04521 3.20
    3 3 3 2 2 o 479.060 444.034 0.00 1.04521 1.07
    1 7 4 1 1 o 264.060 276.026 2.84 1.03576 0.23
    4 6 2 1 2 o 185.306 188.552 87.43 1.04437 0.05
    7 1 2 1 2 o 117.495 131.797 -110.52 1.04192 0.03
    6 1 7 1 1 o 59.366 56.128 -83.68 1.03381 0.03
    2 5 9 1 1 o 98.137 89.256 135.94 1.03102 0.13
    7 0 3 1 1 o 6.648 7.038 -90.00 1.03589 0.00
    5 5 3 1 1 o 247.923 248.133 -18.83 1.04194 0.12
    1 7 4 1 2 o 300.509 276.026 2.84 1.03576 0.13
    3 5 8 1 1 o 10.809 9.970 36.08 1.03315 0.01
    0 4 11 1 1 o 26.799 24.318 0.00 1.03252 0.03
    6 4 0 1 1 o 133.541 126.403 0.00 1.04383 0.03
    2 2 12 1 1 o 131.150 125.992 27.70 1.03427 0.28
    6 1 7 1 2 o 62.062 56.128 -83.68 1.03381 0.01
    2 5 9 1 2 o 93.821 89.256 135.94 1.03102 0.06
    7 0 3 1 2 o 7.715 7.038 -90.00 1.03589 0.00
    5 5 3 1 2 o 220.895 248.133 -18.83 1.04194 0.05
    3 5 8 1 2 o 10.926 9.970 36.08 1.03315 0.01
    6 3 5 1 1 o 138.272 124.044 -30.68 1.03257 0.06
    0 4 11 1 2 o 26.292 24.318 0.00 1.03252 0.01
    6 4 0 1 2 o 113.456 126.403 0.00 1.04383 0.01
    2 2 12 1 2 o 141.587 125.992 27.70 1.03427 0.15
    6 4 1 1 1 o 40.934 46.758 -17.31 1.04070 0.02
    2 6 7 1 1 o 2.694 2.658 42.33 1.02633 0.00
    6 3 5 1 2 o 134.280 124.044 -30.68 1.03257 0.03
    2 7 3 1 1 o 367.952 354.067 43.18 1.02734 0.29
    6 4 1 1 2 o 39.220 46.758 -17.31 1.04070 0.01
    2 6 7 1 2 o 2.676 2.658 42.33 1.02633 0.00
    0 3 12 1 1 o 45.852 43.955 -90.00 1.02756 0.05
    2 7 3 1 2 o 346.558 354.067 43.18 1.02734 0.14
    4 6 3 1 1 o 8.950 8.575 51.84 1.02898 0.01
    7 1 3 1 1 o 93.825 91.509 -53.86 1.02664 0.04
    5 3 8 1 1 o 4.913 4.789 146.09 1.02313 0.00
    0 6 8 1 1 o 16.220 15.423 0.00 1.02052 0.01
    1 4 11 1 1 o 438.860 423.663 132.93 1.02275 0.82
    0 3 12 1 2 o 43.104 43.955 -90.00 1.02756 0.03
    4 0 11 1 1 o 1.962 1.887 -90.00 1.02252 0.00
    4 6 3 1 2 o 8.779 8.575 51.84 1.02898 0.00
    7 1 3 1 2 o 89.921 91.509 -53.86 1.02664 0.02
    6 4 2 1 1 o 53.205 45.896 20.43 1.03149 0.02
    0 7 5 1 1 o 34.503 32.773 -90.00 1.01858 0.02
    5 3 8 1 2 o 5.058 4.789 146.09 1.02313 0.00
    0 6 8 1 2 o 16.455 15.423 0.00 1.02052 0.01
    1 4 11 1 2 o 445.049 423.663 132.93 1.02275 0.42
    4 0 11 1 2 o 1.973 1.887 -90.00 1.02252 0.00
    7 2 0 1 1 o 348.938 345.287 90.00 1.02619 0.08
    3 0 12 1 1 o 149.548 140.703 0.00 1.02198 0.14
    0 1 13 1 1 o 9.199 9.353 90.00 1.02579 0.01
    6 4 2 1 2 o 47.165 45.896 20.43 1.03149 0.01
    1 0 13 1 1 o 172.785 181.527 -90.00 1.02517 0.23
    0 7 5 1 2 o 35.829 32.773 -90.00 1.01858 0.01
    5 2 9 1 1 o 154.798 145.359 -67.85 1.01801 0.12
    1 3 12 1 1 o 38.724 36.388 -153.30 1.01793 0.09
    7 2 0 1 2 o 341.029 345.287 90.00 1.02619 0.04
    3 0 12 1 2 o 146.462 140.703 0.00 1.02198 0.07
    7 2 1 1 1 o 11.208 10.987 142.72 1.02322 0.01
    0 1 13 1 2 o 9.505 9.353 90.00 1.02579 0.01
    3 6 6 1 1 o 351.554 319.311 45.94 1.01662 0.28
    5 5 4 1 1 o 14.578 13.783 163.90 1.02073 0.01
    1 0 13 1 2 o 195.092 181.527 -90.00 1.02517 0.13
    0 5 10 1 1 o 38.856 38.831 -90.00 1.01343 0.03
    5 2 9 1 2 o 156.763 145.359 -67.85 1.01801 0.06
    1 3 12 1 2 o 39.683 36.388 -153.30 1.01793 0.04
    7 2 1 1 2 o 11.604 10.987 142.72 1.02322 0.00
    3 6 6 1 2 o 326.939 319.311 45.94 1.01662 0.13
    5 5 4 1 2 o 14.284 13.783 163.90 1.02073 0.00
    4 1 11 1 1 o 153.224 152.428 -67.94 1.01363 0.22
    1 6 8 1 1 o 133.920 139.785 80.74 1.01108 0.16
    0 5 10 1 2 o 37.253 38.831 -90.00 1.01343 0.01
    3 1 12 1 1 o 323.123 329.540 149.82 1.01310 0.62
    7 0 4 1 1 o 26.279 24.459 0.00 1.01504 0.01
    1 1 13 1 1 o 60.563 52.015 -119.46 1.01621 0.16
    1 7 5 1 1 o 108.390 110.213 -78.81 1.00920 0.10
    4 1 11 1 2 o 144.819 152.428 -67.94 1.01363 0.10
    1 6 8 1 2 o 137.978 139.785 80.74 1.01108 0.08
    3 1 12 1 2 o 313.806 329.540 149.82 1.01310 0.30
    3 4 10 1 1 o 24.598 24.820 -89.32 1.00808 0.03
    6 4 3 1 1 o 118.063 102.263 86.58 1.01666 0.05
    7 0 4 1 2 o 23.430 24.459 0.00 1.01504 0.00
    7 2 2 1 1 o 102.561 99.064 -39.06 1.01445 0.05
    4 5 7 1 1 o 56.395 58.407 -145.48 1.01014 0.04
    1 1 13 1 2 o 51.817 52.015 -119.46 1.01621 0.07
    3 3 11 1 1 o 55.958 56.766 -79.67 1.00909 0.09
    1 7 5 1 2 o 108.718 110.213 -78.81 1.00920 0.05
    6 4 3 1 2 o 103.529 102.263 86.58 1.01666 0.02
    7 2 2 1 2 o 92.144 99.064 -39.06 1.01445 0.02
    4 5 7 1 2 o 57.955 58.407 -145.48 1.01014 0.02
    6 2 7 1 1 o 27.455 27.808 83.91 1.00696 0.01
    2 7 4 1 1 o 127.553 129.185 -96.14 1.00700 0.11
    3 3 11 1 2 o 55.938 56.766 -79.67 1.00909 0.04
    4 6 4 1 1 o 57.586 57.430 -79.72 1.00855 0.04
    7 1 4 1 1 o 320.697 326.931 174.58 1.00634 0.14
    3 7 0 1 1 o 233.295 239.506 90.00 1.00616 0.08
    4 6 4 1 2 o 56.037 57.430 -79.72 1.00855 0.02
_pd_meas_2theta_range_min     4.9978
_pd_meas_2theta_range_max     100.0036
_pd_meas_2theta_range_inc     0.02021
_pd_meas_number_of_points     4701
_pd_meas_scan_method     step
_pd_meas_special_details     ?
_reflns_number_total     1003
loop_
    _atom_type_symbol
    _atom_type_scat_Cromer_Mann_a1
    _atom_type_scat_Cromer_Mann_a2
    _atom_type_scat_Cromer_Mann_a3
    _atom_type_scat_Cromer_Mann_a4
    _atom_type_scat_Cromer_Mann_b1
    _atom_type_scat_Cromer_Mann_b2
    _atom_type_scat_Cromer_Mann_b3
    _atom_type_scat_Cromer_Mann_b4
    _atom_type_scat_Cromer_Mann_c
    _atom_type_scat_dispersion_real
    _atom_type_scat_dispersion_imag
    _atom_type_scat_source
    Na 4.76260 3.28500 3.17360 8.84220 1.26740 0.31360 1.11280 129.424 0.67600
                                                                           0.000
                                                                           0.000
                                                      International_Tables_Vol_C
    Si 6.29150 2.43860 3.03530 32.3337 1.98910 0.67850 1.54100 81.6937 1.14070
                                                                           0.000
                                                                           0.000
                                                      International_Tables_Vol_C
    C 2.31000 20.8439 1.02000 10.2075 1.58860 0.56870 0.86500 51.6512 0.21560
                                                                           0.000
                                                                           0.000
                                                      International_Tables_Vol_C
    O 3.04850 13.2771 2.28680 5.70110 1.54630 0.32390 0.86700 32.9089 0.25080
                                                                           0.000
                                                                           0.000
                                                      International_Tables_Vol_C
    H 0.49300 10.5109 0.32291 26.1257 0.14019 3.14236 0.04081 57.7997 0.00304
                                                                           0.000
                                                                           0.000
                                                      International_Tables_Vol_C
_computing_data_collection     ?
_computing_data_reduction     ?
_pd_calibration_special_details     ?
loop_
    _pd_phase_id
    _pd_phase_block_id
    _pd_phase_mass_%
    1 2016-05-06T11:54|RAMM012A_phase1|James_A._Kaduk|| 81.26(16)
    2 2016-05-06T11:54|RAMM012A_phase2|James_A._Kaduk|| 18.74(10)
_pd_proc_2theta_range_min     5.0418
_pd_proc_2theta_range_max     100.0476
_pd_proc_2theta_range_inc     0.02021
loop_
    _pd_proc_ls_weight
    _pd_proc_intensity_bkg_calc
    _pd_calc_intensity_total
    _pd_meas_counts_total
    . . . 6915.0
    . . . 6915.0
    . . . 6571.0
    . . . 6388.0
    . . . 6428.0
    . . . 6212.0
    . . . 6305.0
    . . . 5968.0
    . . . 5729.0
    . . . 5829.0
    . . . 5619.0
    . . . 5653.0
    . . . 5442.0
    . . . 5326.0
    . . . 5256.0
    . . . 5201.0
    . . . 5220.0
    . . . 4919.0
    . . . 4860.0
    . . . 4914.0
    . . . 4806.0
    . . . 4840.0
    . . . 4759.0
    . . . 4547.0
    . . . 4608.0
    . . . 4507.0
    . . . 4488.0
    . . . 4409.0
    . . . 4261.0
    . . . 4253.0
    . . . 4110.0
    . . . 4002.0
    . . . 4083.0
    . . . 3839.0
    . . . 3931.0
    . . . 4080.0
    . . . 3884.0
    . . . 3818.0
    . . . 3702.0
    . . . 3714.0
    . . . 3736.0
    . . . 3624.0
    . . . 3558.0
    . . . 3514.0
    . . . 3517.0
    . . . 3500.0
    . . . 3464.0
    . . . 3291.0
    . . . 3290.0
    . . . 3255.0
    . . . 3379.0
    . . . 3229.0
    . . . 3335.0
    . . . 3118.0
    . . . 3185.0
    . . . 3057.0
    . . . 3153.0
    . . . 3134.0
    . . . 3010.0
    . . . 3086.0
    . . . 3082.0
    . . . 3061.0
    . . . 2979.0
    . . . 2955.0
    . . . 2916.0
    . . . 2947.0
    . . . 2819.0
    . . . 2843.0
    . . . 2790.0
    . . . 2859.0
    . . . 2797.0
    . . . 2892.0
    . . . 2776.0
    . . . 2725.0
    . . . 2694.0
    . . . 2761.0
    . . . 2766.0
    . . . 2728.0
    . . . 2669.0
    . . . 2680.0
    . . . 2724.0
    . . . 2705.0
    . . . 2737.0
    . . . 2654.0
    . . . 2670.0
    . . . 2577.0
    . . . 2537.0
    . . . 2523.0
    . . . 2626.0
    . . . 2513.0
    . . . 2606.0
    . . . 2557.0
    . . . 2628.0
    . . . 2506.0
    . . . 2538.0
    . . . 2515.0
    . . . 2551.0
    . . . 2458.0
    . . . 2538.0
    . . . 2468.0
    . . . 2498.0
    . . . 2406.0
    . . . 2430.0
    . . . 2467.0
    . . . 2412.0
    . . . 2422.0
    . . . 2457.0
    . . . 2383.0
    . . . 2297.0
    . . . 2420.0
    . . . 2433.0
    . . . 2319.0
    . . . 2414.0
    . . . 2406.0
    . . . 2363.0
    . . . 2344.0
    . . . 2305.0
    . . . 2356.0
    . . . 2320.0
    . . . 2350.0
    . . . 2231.0
    . . . 2301.0
    . . . 2342.0
    . . . 2230.0
    . . . 2189.0
    . . . 2249.0
    . . . 2122.0
    . . . 2236.0
    . . . 2231.0
    . . . 2340.0
    . . . 2312.0
    . . . 2278.0
    . . . 2306.0
    . . . 2349.0
    . . . 2187.0
    . . . 2325.0
    . . . 2233.0
    . . . 2217.0
    . . . 2157.0
    . . . 2306.0
    . . . 2188.0
    . . . 2275.0
    . . . 2205.0
    . . . 2194.0
    . . . 2252.0
    . . . 2301.0
    . . . 2223.0
    . . . 2152.0
    . . . 2239.0
    . . . 2231.0
    . . . 2167.0
    . . . 2231.0
    . . . 2231.0
    . . . 2237.0
    . . . 2221.0
    . . . 2192.0
    . . . 2137.0
    . . . 2162.0
    . . . 2163.0
    . . . 2270.0
    . . . 2182.0
    . . . 2232.0
    . . . 2170.0
    . . . 2239.0
    . . . 2135.0
    . . . 2235.0
    . . . 2102.0
    . . . 2132.0
    . . . 2245.0
    . . . 2124.0
    . . . 2129.0
    . . . 2206.0
    . . . 2163.0
    . . . 2204.0
    . . . 2170.0
    . . . 2177.0
    . . . 2195.0
    . . . 2240.0
    . . . 2087.0
    . . . 2177.0
    . . . 2323.0
    . . . 2217.0
    . . . 2201.0
    . . . 2173.0
    . . . 2231.0
    . . . 2178.0
    . . . 2172.0
    . . . 2125.0
    . . . 2179.0
    . . . 2148.0
    . . . 2186.0
    . . . 2141.0
    . . . 2143.0
    . . . 2195.0
    . . . 2138.0
    . . . 2172.0
    . . . 2216.0
    . . . 2175.0
    . . . 2227.0
    . . . 2130.0
    . . . 2165.0
    . . . 2176.0
    . . . 2169.0
    . . . 2261.0
    . . . 2230.0
    . . . 2225.0
    . . . 2178.0
    . . . 2059.0
    . . . 2123.0
    . . . 2246.0
    . . . 2122.0
    . . . 2192.0
    . . . 2183.0
    . . . 2284.0
    . . . 2112.0
    . . . 2157.0
    . . . 2161.0
    . . . 2200.0
    . . . 2154.0
    . . . 2132.0
    . . . 2148.0
    . . . 2188.0
    . . . 2251.0
    . . . 2108.0
    . . . 2242.0
    . . . 2114.0
    . . . 2259.0
    . . . 2218.0
    . . . 2288.0
    . . . 2199.0
    . . . 2271.0
    . . . 2146.0
    . . . 2213.0
    . . . 2192.0
    . . . 2234.0
    . . . 2216.0
    . . . 2168.0
    . . . 2226.0
    . . . 2235.0
    . . . 2248.0
    . . . 2101.0
    . . . 2265.0
    . . . 2270.0
    . . . 2347.0
    . . . 2250.0
    . . . 2257.0
    . . . 2269.0
    . . . 2215.0
    0.000454 2421.46533 2421.46582 2202.0
    0.000443 2419.31616 2419.31714 2257.0
    0.000444 2417.16943 2417.17041 2253.0
    0.000422 2415.02539 2415.02612 2372.0
    0.000437 2412.88403 2412.88452 2287.0
    0.000452 2410.74512 2410.74609 2214.0
    0.000422 2408.60913 2408.61035 2370.0
    0.000434 2406.47559 2406.47656 2304.0
    0.000449 2404.34448 2404.34473 2226.0
    0.000433 2402.21631 2402.21704 2310.0
    0.000441 2400.09058 2400.09131 2266.0
    0.000433 2397.96729 2397.96802 2307.0
    0.000446 2395.84692 2395.84790 2243.0
    0.000419 2393.72900 2393.72974 2387.0
    0.000429 2391.61328 2391.61450 2333.0
    0.000428 2389.50073 2389.50171 2336.0
    0.000438 2387.39063 2387.39160 2285.0
    0.000429 2385.28296 2385.28418 2329.0
    0.000423 2383.17822 2383.17896 2362.0
    0.000423 2381.07593 2381.07642 2362.0
    0.000432 2378.97583 2378.97656 2315.0
    0.000428 2376.87866 2376.87964 2337.0
    0.000426 2374.78394 2374.78540 2347.0
    0.000417 2372.69214 2372.69312 2396.0
    0.000437 2370.60254 2370.60352 2290.0
    0.000433 2368.51538 2368.51636 2307.0
    0.000436 2366.43115 2366.43237 2294.0
    0.000419 2364.34937 2364.35034 2388.0
    0.000419 2362.27002 2362.27100 2386.0
    0.000413 2360.19336 2360.19458 2421.0
    0.000439 2358.11914 2358.12012 2278.0
    0.000443 2356.04761 2356.04834 2259.0
    0.000447 2353.97876 2353.97998 2236.0
    0.000428 2351.91211 2351.91284 2334.0
    0.000443 2349.84814 2349.84912 2255.0
    0.000436 2347.78687 2347.78760 2293.0
    0.000434 2345.72827 2345.72925 2306.0
    0.000439 2343.67139 2343.67261 2279.0
    0.000425 2341.61792 2341.61890 2353.0
    0.000426 2339.56689 2339.56763 2345.0
    0.000426 2337.51807 2337.51904 2347.0
    0.000438 2335.47168 2335.47290 2281.0
    0.000415 2333.42822 2333.42920 2407.0
    0.000430 2331.38696 2331.38770 2327.0
    0.000435 2329.34863 2329.34961 2299.0
    0.000455 2327.31226 2327.31323 2197.0
    0.000417 2325.27856 2325.27979 2399.0
    0.000445 2323.24780 2323.24902 2249.0
    0.000437 2321.21924 2321.21997 2289.0
    0.000429 2319.19312 2319.19434 2330.0
    0.000430 2317.16968 2317.17065 2323.0
    0.000438 2315.14844 2315.14966 2283.0
    0.000426 2313.13013 2313.13135 2347.0
    0.000430 2311.11401 2311.11499 2328.0
    0.000433 2309.10034 2309.10156 2310.0
    0.000439 2307.08936 2307.09082 2277.0
    0.000441 2305.08081 2305.08179 2268.0
    0.000449 2303.07471 2303.07568 2225.0
    0.000440 2301.07129 2301.07202 2275.0
    0.000429 2299.07007 2299.07104 2331.0
    0.000435 2297.07129 2297.07251 2301.0
    0.000444 2295.07544 2295.07617 2254.0
    0.000444 2293.08179 2293.08276 2254.0
    0.000435 2291.09033 2291.09106 2297.0
    0.000424 2289.10181 2289.10303 2357.0
    0.000450 2287.11548 2287.11670 2224.0
    0.000445 2285.13159 2285.13257 2246.0
    0.000444 2283.15039 2283.15112 2251.0
    0.000448 2281.17163 2281.17261 2230.0
    0.000451 2279.19482 2279.19604 2217.0
    0.000426 2277.22119 2277.22192 2345.0
    0.000437 2275.24976 2275.25073 2286.0
    0.000457 2273.28027 2273.28149 2190.0
    0.000441 2271.31396 2271.31494 2266.0
    0.000440 2269.34985 2269.35059 2272.0
    0.000440 2267.38794 2267.38892 2271.0
    0.000455 2265.42871 2265.42993 2199.0
    0.000444 2263.47192 2263.47266 2250.0
    0.000435 2261.51758 2261.51855 2300.0
    0.000436 2259.56543 2259.56641 2291.0
    0.000432 2257.61597 2257.61670 2316.0
    0.000439 2255.66895 2255.66968 2279.0
    0.000431 2253.72437 2253.72510 2321.0
    0.000452 2251.78198 2251.78320 2211.0
    0.000450 2249.84229 2249.84326 2224.0
    0.000454 2247.90479 2247.90552 2203.0
    0.000445 2245.96948 2245.97070 2245.0
    0.000444 2244.03711 2244.03809 2254.0
    0.000446 2242.10693 2242.10815 2243.0
    0.000446 2240.17896 2240.18018 2244.0
    0.000428 2238.25366 2238.25513 2339.0
    0.000453 2236.33081 2236.33203 2209.0
    0.000429 2234.40991 2234.41113 2330.0
    0.000451 2232.49194 2232.49292 2218.0
    0.000448 2230.57617 2230.57715 2233.0
    0.000446 2228.66260 2228.66357 2243.0
    0.000438 2226.75171 2226.75293 2282.0
    0.000426 2224.84302 2224.84448 2350.0
    0.000436 2222.93677 2222.93750 2296.0
    0.000440 2221.03296 2221.03418 2274.0
    0.000415 2219.13159 2219.13306 2410.0
    0.000445 2217.23242 2217.23340 2247.0
    0.000432 2215.33569 2215.33667 2313.0
    0.000439 2213.44141 2213.44238 2276.0
    0.000424 2211.54932 2211.55029 2360.0
    0.000436 2209.65967 2209.66040 2296.0
    0.000448 2207.77246 2207.77295 2233.0
    0.000441 2205.88770 2205.88843 2267.0
    0.000453 2204.00513 2204.00635 2207.0
    0.000458 2202.12476 2202.12573 2184.0
    0.000441 2200.24731 2200.24805 2268.0
    0.000443 2198.37183 2198.37256 2256.0
    0.000442 2196.49854 2196.49927 2265.0
    0.000442 2194.62793 2194.62866 2260.0
    0.000451 2192.75928 2192.75977 2216.0
    0.000456 2190.89331 2190.89429 2192.0
    0.000457 2189.02954 2189.03052 2188.0
    0.000455 2187.16821 2187.16919 2199.0
    0.000452 2185.30884 2185.31006 2212.0
    0.000455 2183.45239 2183.45313 2196.0
    0.000443 2181.59790 2181.59863 2258.0
    0.000468 2179.74561 2179.74658 2137.0
    0.000445 2177.89600 2177.89673 2246.0
    0.000463 2176.04858 2176.04932 2162.0
    0.000452 2174.20337 2174.20386 2212.0
    0.000453 2172.36060 2172.36133 2209.0
    0.000467 2170.52002 2170.52100 2141.0
    0.000458 2168.68188 2168.68286 2183.0
    0.000460 2166.84595 2166.84668 2175.0
    0.000449 2165.01245 2165.01318 2226.0
    0.000457 2163.18115 2163.18188 2187.0
    0.000455 2161.35229 2161.35303 2198.0
    0.000466 2159.52539 2159.52612 2144.0
    0.000451 2157.70117 2157.70166 2217.0
    0.000449 2155.87891 2155.87964 2229.0
    0.000441 2154.05908 2154.05981 2269.0
    0.000462 2152.24170 2152.24268 2163.0
    0.000452 2150.42651 2155.65894 2211.0
    0.000459 2148.61353 2154.25562 2180.0
    0.000466 2146.80298 2155.58276 2145.0
    0.000465 2144.99438 2160.82129 2149.0
    0.000460 2143.18823 2160.52808 2176.0
    0.000433 2141.38452 2163.73364 2312.0
    0.000452 2139.58301 2164.31763 2212.0
    0.000476 2137.78369 2165.31299 2101.0
    0.000458 2135.98682 2166.81714 2182.0
    0.000471 2134.19214 2168.96387 2125.0
    0.000457 2132.39941 2171.93408 2190.0
    0.000437 2130.60913 2175.97339 2286.0
    0.000437 2128.82129 2181.43579 2287.0
    0.000423 2127.03540 2188.83398 2365.0
    0.000421 2125.25220 2198.93579 2378.0
    0.000421 2123.47095 2212.96680 2374.0
    0.000390 2121.69189 2233.13599 2567.0
    0.000370 2119.91528 2264.76978 2700.0
    0.0003436 2118.14063 2324.32837 2910.0
    0.0003134 2116.36816 2457.67065 3191.0
    0.0002942 2114.59839 2751.49048 3399.0
    0.0002756 2112.83057 3282.75806 3628.0
    0.0002544 2111.06519 3960.05957 3931.0
    0.0002353 2109.30176 4456.18994 4250.0
    0.0002252 2107.54053 4569.78418 4441.0
    0.0002232 2105.78174 4455.30225 4480.0
    0.0002266 2104.02490 4348.32666 4413.0
    0.0002489 2102.27051 4229.12549 4018.0
    0.0002557 2100.51831 3949.42896 3911.0
    0.0002834 2098.76831 3519.85742 3529.0
    0.0003249 2097.02026 3060.40308 3078.0
    0.000351 2095.27490 2697.62695 2848.0
    0.000395 2093.53149 2464.77441 2534.0
    0.000401 2091.79028 2333.93481 2493.0
    0.000438 2090.05127 2264.86133 2282.0
    0.000431 2088.31470 2227.74609 2320.0
    0.000433 2086.57983 2206.82446 2311.0
    0.000438 2084.84741 2196.13232 2281.0
    0.000436 2083.11743 2195.99292 2296.0
    0.000460 2081.38916 2212.69849 2175.0
    0.000446 2079.66333 2258.62256 2240.0
    0.000427 2077.93970 2347.10718 2341.0
    0.000423 2076.21802 2477.73999 2362.0
    0.000405 2074.49902 2610.98169 2469.0
    0.000413 2072.78198 2663.60522 2419.0
    0.000423 2071.06665 2603.81689 2366.0
    0.000439 2069.35400 2473.77026 2280.0
    0.000440 2067.64331 2335.04541 2272.0
    0.000442 2065.93506 2230.76807 2265.0
    0.000458 2064.22876 2166.57910 2185.0
    0.000455 2062.52466 2131.08252 2198.0
    0.000479 2060.82275 2111.56787 2086.0
    0.000487 2059.12280 2099.68457 2054.0
    0.000473 2057.42505 2085.86572 2115.0
    0.000464 2055.72974 2079.72949 2156.0
    0.000490 2054.03638 2068.33325 2040.0
    0.000479 2052.34497 2064.40430 2088.0
    0.000469 2050.65625 2060.96167 2130.0
    0.000491 2048.96924 2057.87476 2038.0
    0.000482 2047.28430 2055.05566 2075.0
    0.000454 2045.60168 2052.44165 2203.0
    0.000489 2043.92114 2049.98682 2043.0
    0.000493 2042.24268 2044.27380 2029.0
    0.000478 2040.56653 2042.37976 2091.0
    0.000474 2038.89233 2038.89221 2111.0
    0.000485 2037.22021 2037.22034 2060.0
    0.000486 2035.55042 2035.55054 2057.0
    0.000491 2033.88281 2033.88269 2038.0
    0.000493 2032.21692 2032.21680 2028.0
    0.000489 2030.55347 2030.55322 2046.0
    0.000494 2028.89209 2028.89209 2023.0
    0.000492 2027.23254 2027.23242 2033.0
    0.000481 2025.57544 2025.57532 2077.0
    0.000489 2023.92029 2023.92029 2045.0
    0.000488 2022.26733 2022.26733 2051.0
    0.000480 2020.61633 2020.61633 2082.0
    0.000478 2018.96753 2018.96729 2094.0
    0.000481 2017.32092 2017.32068 2077.0
    0.000467 2015.67615 2015.67603 2142.0
    0.000491 2014.03357 2014.03333 2035.0
    0.000491 2012.39319 2012.39294 2035.0
    0.000485 2010.75476 2010.75452 2063.0
    0.000496 2009.11841 2009.11792 2017.0
    0.000468 2007.48425 2007.48389 2138.0
    0.000478 2005.85205 2005.85156 2091.0
    0.000492 2004.22192 2004.22168 2033.0
    0.000487 2002.59412 2002.59387 2053.0
    0.000469 2000.96802 2000.96765 2134.0
    0.000495 1999.34412 1999.34387 2019.0
    0.000510 1997.72241 1997.72217 1962.0
    0.000493 1996.10278 1996.10266 2028.0
    0.000509 1994.48499 1994.48474 1965.0
    0.000516 1992.86951 1992.86926 1937.0
    0.000504 1991.25586 1991.25549 1984.0
    0.000514 1989.64429 1989.64380 1947.0
    0.000483 1988.03491 1988.03455 2070.0
    0.000492 1986.42749 1986.42700 2031.0
    0.000520 1984.82202 1984.82166 1924.0
    0.000498 1983.21875 1983.21826 2010.0
    0.000514 1981.61743 1981.61694 1944.0
    0.000509 1980.01807 1980.01770 1964.0
    0.000508 1978.42102 1978.42029 1969.0
    0.000483 1976.82568 1976.82532 2072.0
    0.000489 1975.23267 1975.23218 2047.0
    0.000529 1973.64148 1973.64099 1892.0
    0.000512 1972.05225 1972.05176 1953.0
    0.000515 1970.46533 1970.46460 1943.0
    0.000511 1968.88013 1968.87976 1957.0
    0.000508 1967.29700 1967.29663 1970.0
    0.000510 1965.71606 1965.71570 1961.0
    0.000504 1964.13708 1964.13635 1985.0
    0.000503 1962.55994 1962.55945 1987.0
    0.000502 1960.98511 1960.98450 1992.0
    0.000520 1959.41199 1959.41138 1922.0
    0.000530 1957.84094 1957.84021 1888.0
    0.000527 1956.27209 1956.27124 1898.0
    0.000527 1954.70508 1954.70435 1898.0
    0.000541 1953.13989 1953.13916 1850.0
    0.000503 1951.57715 1951.57642 1990.0
    0.000529 1950.01611 1950.01538 1892.0
    0.000534 1948.45679 1948.45630 1872.0
    0.000523 1946.90002 1946.89917 1913.0
    0.000543 1945.34485 1945.34399 1842.0
    0.000506 1943.79175 1943.79089 1978.0
    0.000535 1942.24072 1942.24011 1870.0
    0.000560 1940.69153 1940.69080 1786.0
    0.000523 1939.14429 1939.14343 1913.0
    0.000552 1937.59924 1937.59839 1810.0
    0.000502 1936.05591 1936.05518 1994.0
    0.000524 1934.51477 1934.51404 1909.0
    0.000523 1932.97546 1932.97449 1911.0
    0.000523 1931.43799 1931.43701 1911.0
    0.000548 1929.90283 1929.90186 1826.0
    0.000524 1928.36938 1928.36841 1910.0
    0.000530 1926.83777 1926.83704 1887.0
    0.000537 1925.30835 1925.30750 1861.0
    0.000543 1923.78076 1923.77991 1843.0
    0.000521 1922.25513 1922.25415 1919.0
    0.000525 1920.73157 1920.73059 1903.0
    0.000532 1919.20984 1919.20898 1880.0
    0.000521 1917.68994 1917.68896 1918.0
    0.000527 1916.17224 1916.17114 1899.0
    0.000522 1914.65625 1914.65540 1916.0
    0.000538 1913.14221 1913.14111 1859.0
    0.000547 1911.63025 1911.62927 1827.0
    0.000520 1910.12000 1910.11890 1923.0
    0.000516 1908.61182 1908.61060 1937.0
    0.000512 1907.10559 1907.10474 1953.0
    0.000525 1905.60120 1905.60022 1903.0
    0.000495 1904.09863 1904.09753 2020.0
    0.000501 1902.59827 1902.59717 1997.0
    0.000475 1901.09973 1901.09863 2107.0
    0.000470 1899.60291 1899.60168 2127.0
    0.000448 1898.10815 1898.10693 2231.0
    0.000465 1896.61536 1896.61426 2149.0
    0.000482 1895.12427 1895.12305 2074.0
    0.000482 1893.63513 1893.63416 2074.0
    0.000493 1892.14807 1892.14673 2029.0
    0.000507 1890.66272 1890.66138 1973.0
    0.000525 1889.17944 1889.17822 1906.0
    0.000507 1887.69788 1887.69653 1971.0
    0.000512 1886.21838 1886.21716 1953.0
    0.000495 1884.74048 1884.73926 2021.0
    0.000512 1883.26465 1883.26331 1952.0
    0.000509 1881.79089 1881.78955 1965.0
    0.000512 1880.31860 1880.31738 1953.0
    0.000512 1878.84851 1878.84729 1954.0
    0.000505 1877.38025 1877.37891 1982.0
    0.000517 1875.91382 1875.91248 1935.0
    0.000540 1874.44910 1874.44751 1851.0
    0.000504 1872.98645 1872.98499 1985.0
    0.000532 1871.52563 1871.52429 1881.0
    0.000556 1870.06653 1870.06506 1797.0
    0.000565 1868.60950 1868.60815 1769.0
    0.000548 1867.15417 1867.15295 1826.0
    0.000542 1865.70068 1865.69922 1844.0
    0.000562 1864.24927 1864.24792 1779.0
    0.000563 1862.79956 1863.40149 1776.0
    0.000542 1861.35156 1862.05286 1846.0
    0.000560 1859.90564 1861.03149 1786.0
    0.000550 1858.46167 1859.79919 1818.0
    0.000555 1857.01904 1858.63428 1801.0
    0.000564 1855.57874 1857.56750 1773.0
    0.000552 1854.14001 1856.64783 1811.0
    0.000575 1852.70337 1855.96802 1740.0
    0.000552 1851.26831 1855.77087 1810.0
    0.000573 1849.83508 1856.95642 1744.0
    0.000597 1848.40381 1862.52319 1675.0
    0.000536 1846.97437 1878.58020 1864.0
    0.000548 1845.54651 1909.23706 1826.0
    0.000536 1844.12085 1942.78198 1864.0
    0.000552 1842.69678 1952.91174 1811.0
    0.000533 1841.27441 1935.90955 1876.0
    0.000553 1839.85413 1906.50415 1809.0
    0.000548 1838.43555 1876.25537 1826.0
    0.000578 1837.01855 1855.41760 1730.0
    0.000550 1835.60376 1844.54749 1819.0
    0.000547 1834.19067 1839.32654 1829.0
    0.000556 1832.77905 1836.31018 1797.0
    0.000558 1831.36963 1834.03186 1792.0
    0.000597 1829.96191 1832.05444 1674.0
    0.000548 1828.55566 1830.24524 1824.0
    0.000547 1827.15161 1828.54407 1827.0
    0.000543 1825.74939 1826.23083 1842.0
    0.000542 1824.34863 1824.75146 1844.0
    0.000540 1822.94983 1822.94800 1853.0
    0.000535 1821.55298 1821.55127 1870.0
    0.000533 1820.15747 1820.15576 1876.0
    0.000515 1818.76392 1818.76221 1943.0
    0.000520 1817.37231 1817.37048 1922.0
    0.000565 1815.98254 1815.98071 1771.0
    0.000515 1814.59424 1924.58276 1942.0
    0.000517 1813.20789 1931.92126 1936.0
    0.000519 1811.82336 1994.46826 1926.0
    0.000495 1810.44043 2008.41125 2022.0
    0.000503 1809.05920 2024.36218 1987.0
    0.000482 1807.67993 2042.68335 2076.0
    0.000483 1806.30237 2063.82886 2071.0
    0.000462 1804.92639 2088.36011 2164.0
    0.000478 1803.55249 2116.98267 2092.0
    0.000469 1802.18018 2150.60693 2131.0
    0.000454 1800.80945 2190.39551 2202.0
    0.000470 1799.44080 2237.86572 2128.0
    0.000423 1798.07361 2337.12524 2365.0
    0.000419 1796.70813 2409.97363 2385.0
    0.000418 1795.34473 2499.36523 2394.0
    0.000406 1793.98291 2632.91211 2463.0
    0.000354 1792.62268 2775.89722 2826.0
    0.0003069 1791.26428 2962.32690 3258.0
    0.0002644 1789.90771 3218.50757 3782.0
    0.0002237 1788.55273 3602.48267 4471.0
    0.0001742 1787.19958 4241.02588 5740.0
    0.0001325 1785.84802 5378.23291 7549.0
    0.0001024 1784.49817 7389.98633 9769.0
    0.0000792 1783.15027 10712.90527 12634.0
    0.0000598 1781.80383 15479.47559 16724.0
    0.0000508 1780.45911 21237.68750 19689.0
    0.0000439 1779.11633 26223.74219 22764.0
    0.0000419 1777.77490 28056.45898 23875.0
    0.0000422 1776.43567 26278.49805 23669.0
    0.0000468 1775.09778 22051.87305 21390.0
    0.0000544 1773.76160 16823.82031 18399.0
    0.0000696 1772.42737 12160.68262 14364.0
    0.0000860 1771.09473 8836.16699 11627.0
    0.0001067 1769.76355 6887.59521 9374.0
    0.0001282 1768.43445 6099.70068 7798.0
    0.0001293 1767.10669 6291.31445 7734.0
    0.0001250 1765.78076 7386.10352 7999.0
    0.0001074 1764.45654 9314.56543 9308.0
    0.0000903 1763.13403 11796.54980 11079.0
    0.0000784 1761.81311 14079.99121 12753.0
    0.0000723 1760.49402 15313.18164 13825.0
    0.0000726 1759.17651 15449.15332 13766.0
    0.0000741 1757.86060 14558.50586 13496.0
    0.0000816 1756.54651 12577.66309 12256.0
    0.0000973 1755.23401 10125.68164 10282.0
    0.0001178 1753.92310 7778.90381 8486.0
    0.0001455 1752.61401 5801.15918 6875.0
    0.0001853 1751.30664 4399.43555 5398.0
    0.0002391 1750.00061 3530.80469 4182.0
    0.0002915 1748.69653 3029.00562 3431.0
    0.000354 1747.39404 2738.53882 2826.0
    0.000418 1746.09302 2556.94336 2392.0
    0.000437 1744.79395 2430.57910 2287.0
    0.000438 1743.49622 2226.77222 2285.0
    0.000474 1742.20044 2158.82568 2108.0
    0.000513 1740.90613 2049.62622 1949.0
    0.000519 1739.61353 2008.83789 1927.0
    0.000522 1738.32263 1975.20715 1916.0
    0.000532 1737.03333 1947.09143 1881.0
    0.000525 1735.74561 1923.30334 1906.0
    0.000531 1734.45947 1902.96008 1883.0
    0.000574 1733.17505 1885.38794 1742.0
    0.000521 1731.89221 1870.07483 1921.0
    0.000551 1730.61121 1856.62317 1816.0
    0.000569 1729.33154 1844.71423 1756.0
    0.000555 1728.05359 1787.36292 1801.0
    0.000570 1726.77747 1781.22803 1753.0
    0.000551 1725.50269 1775.66699 1814.0
    0.000541 1724.22949 1724.22705 1850.0
    0.000553 1722.95825 1722.95569 1809.0
    0.000578 1721.68835 1721.68591 1730.0
    0.000563 1720.42004 1720.41736 1776.0
    0.000552 1719.15356 1719.15088 1812.0
    0.000562 1717.88843 1717.88599 1778.0
    0.000560 1716.62500 1716.62231 1786.0
    0.000588 1715.36328 1715.36047 1700.0
    0.000553 1714.10303 1714.10034 1807.0
    0.000577 1712.84436 1712.84192 1732.0
    0.000552 1711.58740 1711.58459 1813.0
    0.000589 1710.33203 1710.32947 1698.0
    0.000553 1709.07800 1709.07532 1808.0
    0.000582 1707.82593 1707.82336 1718.0
    0.000587 1706.57520 1706.57251 1703.0
    0.000566 1705.32617 1705.32361 1767.0
    0.000570 1704.07874 1704.07617 1754.0
    0.000584 1702.83276 1702.83020 1711.0
    0.000581 1701.58862 1701.58594 1720.0
    0.000589 1700.34570 1700.34302 1698.0
    0.000574 1699.10449 1699.10181 1742.0
    0.000563 1697.86499 1697.86243 1777.0
    0.000590 1696.62683 1696.62415 1695.0
    0.000588 1695.39038 1695.38782 1700.0
    0.000597 1694.15564 1694.15283 1675.0
    0.000589 1692.92212 1692.91943 1698.0
    0.000572 1691.69031 1691.68762 1748.0
    0.000582 1690.46021 1690.45728 1717.0
    0.000610 1689.23145 1689.22876 1640.0
    0.000593 1688.00427 1688.00159 1687.0
    0.000586 1686.77881 1686.77612 1707.0
    0.000605 1685.55481 1685.55188 1653.0
    0.000601 1684.33215 1684.32935 1665.0
    0.000599 1683.11133 1683.10852 1669.0
    0.000578 1681.89197 1681.88916 1730.0
    0.000581 1680.67395 1680.67126 1722.0
    0.000573 1679.45776 1679.45508 1745.0
    0.000574 1678.24304 1678.24023 1743.0
    0.000566 1677.02966 1677.02673 1767.0
    0.000587 1675.81812 1675.81506 1705.0
    0.000569 1674.60791 1674.60498 1757.0
    0.000567 1673.39929 1673.39624 1763.0
    0.000588 1672.19214 1672.18921 1701.0
    0.000605 1670.98645 1670.98364 1652.0
    0.000610 1669.78247 1669.77966 1640.0
    0.000594 1668.57983 1668.57715 1683.0
    0.000612 1667.37878 1667.37610 1635.0
    0.000612 1666.17932 1666.17651 1633.0
    0.000609 1664.98120 1664.97839 1642.0
    0.000641 1663.78467 1663.78174 1560.0
    0.000592 1662.58984 1662.58691 1690.0
    0.000627 1661.39624 1661.39331 1596.0
    0.000627 1660.20422 1660.20117 1596.0
    0.000650 1659.01379 1659.01086 1538.0
    0.000620 1657.82495 1657.82190 1614.0
    0.000596 1656.63721 1656.63428 1679.0
    0.000617 1655.45129 1655.44836 1622.0
    0.000630 1654.26685 1654.26416 1588.0
    0.000606 1653.08374 1653.08081 1650.0
    0.000641 1651.90234 1651.89929 1559.0
    0.000629 1650.72229 1650.71948 1591.0
    0.000638 1649.54358 1649.54065 1567.0
    0.000621 1648.36670 1648.36365 1611.0
    0.000626 1647.19116 1647.18823 1597.0
    0.000646 1646.01685 1646.01379 1548.0
    0.000596 1644.84436 1644.84131 1679.0
    0.000648 1643.67322 1643.67029 1544.0
    0.000614 1642.50366 1642.50061 1629.0
    0.000652 1641.33521 1641.33215 1534.0
    0.000625 1640.16858 1640.16553 1601.0
    0.000617 1639.00342 1639.00037 1622.0
    0.000606 1637.83936 1637.83643 1650.0
    0.000631 1636.67712 1636.67407 1586.0
    0.000625 1635.51636 1635.51355 1599.0
    0.000628 1634.35669 1634.35376 1592.0
    0.000682 1633.19885 1633.19592 1467.0
    0.000615 1632.04236 1632.03943 1627.0
    0.000646 1630.88733 1630.88416 1547.0
    0.000653 1629.73352 1629.73071 1531.0
    0.000633 1628.58154 1628.57849 1579.0
    0.000639 1627.43079 1627.42761 1565.0
    0.000651 1626.28137 1626.27832 1535.0
    0.000633 1625.13367 1625.13062 1580.0
    0.000647 1623.98718 1623.98438 1545.0
    0.000651 1622.84216 1622.83911 1535.0
    0.000615 1621.69873 1621.69568 1625.0
    0.000665 1620.55652 1620.55347 1504.0
    0.000654 1619.41577 1619.41272 1528.0
    0.000627 1618.27661 1618.27356 1594.0
    0.000647 1617.13892 1617.13574 1546.0
    0.000630 1616.00232 1615.99927 1587.0
    0.000605 1614.86743 1614.86450 1654.0
    0.000641 1613.73401 1613.73108 1559.0
    0.000675 1612.60181 1612.59875 1482.0
    0.000620 1611.47107 1611.46790 1614.0
    0.000644 1610.34167 1610.33862 1552.0
    0.000642 1609.21399 1609.21082 1558.0
    0.000699 1608.08752 1608.08447 1430.0
    0.000655 1606.96228 1606.95923 1526.0
    0.000656 1605.83875 1605.83545 1524.0
    0.000630 1604.71655 1604.71326 1587.0
    0.000633 1603.59546 1603.59265 1581.0
    0.000639 1602.47607 1602.47290 1566.0
    0.000663 1601.35815 1601.35498 1509.0
    0.000608 1600.24158 1600.23840 1644.0
    0.000654 1599.12610 1599.12292 1530.0
    0.000642 1598.01196 1598.00879 1557.0
    0.000694 1596.89990 1596.89697 1440.0
    0.000668 1595.78870 1595.78564 1497.0
    0.000653 1594.67896 1594.67590 1532.0
    0.000668 1593.57068 1593.56763 1498.0
    0.000612 1592.46375 1592.46057 1633.0
    0.000672 1591.35791 1591.35474 1488.0
    0.000651 1590.25403 1590.25073 1537.0
    0.000608 1589.15112 1589.14795 1645.0
    0.000634 1588.04956 1615.48999 1578.0
    0.000636 1586.94958 1616.56592 1573.0
    0.000646 1585.85083 1630.96313 1549.0
    0.000606 1584.75330 1633.63464 1651.0
    0.000620 1583.65759 1636.79724 1614.0
    0.000581 1582.56299 1640.54150 1721.0
    0.000584 1581.46960 1644.97620 1711.0
    0.000563 1580.37781 1650.23792 1776.0
    0.000569 1579.28723 1656.49890 1759.0
    0.000565 1578.19788 1663.97949 1771.0
    0.000563 1577.11023 1672.95667 1775.0
    0.000561 1576.02380 1683.80371 1784.0
    0.000572 1574.93860 1697.00464 1748.0
    0.000571 1573.85486 1713.21252 1751.0
    0.000580 1572.77246 1733.33728 1724.0
    0.000583 1571.69141 1758.67151 1716.0
    0.000568 1570.61169 1791.29651 1762.0
    0.000570 1569.53320 1834.96960 1754.0
    0.000549 1568.45630 1897.46179 1822.0
    0.000481 1567.38037 1995.38904 2079.0
    0.000436 1566.30591 2161.56494 2294.0
    0.000373 1565.23315 2450.94653 2681.0
    0.0003272 1564.16125 2936.46680 3056.0
    0.0002639 1563.09082 3683.00610 3789.0
    0.0002272 1562.02185 4697.75928 4402.0
    0.0001884 1560.95410 5854.05127 5307.0
    0.0001643 1559.88745 6807.19385 6087.0
    0.0001554 1558.82251 7146.91455 6433.0
    0.0001568 1557.75867 6839.26367 6378.0
    0.0001684 1556.69617 6099.70508 5939.0
    0.0001908 1555.63513 5104.02832 5240.0
    0.0002241 1554.57520 4092.79248 4462.0
    0.0002780 1553.51648 3265.18408 3597.0
    0.000353 1552.45935 2677.51367 2830.0
    0.000430 1551.40344 2297.96899 2324.0
    0.000484 1550.34875 2067.58105 2067.0
    0.000544 1549.29553 1930.37158 1839.0
    0.000583 1548.24341 1845.80627 1714.0
    0.000608 1547.19250 1789.61487 1645.0
    0.000628 1546.14331 1749.10657 1592.0
    0.000635 1545.09509 1718.03528 1574.0
    0.000664 1544.04834 1693.28821 1506.0
    0.000646 1543.00269 1673.10278 1548.0
    0.000673 1541.95837 1656.36011 1485.0
    0.000648 1540.91553 1642.28821 1544.0
    0.000699 1539.87378 1630.30994 1430.0
    0.000664 1538.83337 1620.00427 1505.0
    0.000676 1537.79431 1611.04968 1480.0
    0.000659 1536.75647 1603.19580 1517.0
    0.000673 1535.71960 1596.24780 1486.0
    0.000669 1534.68457 1590.05652 1494.0
    0.000703 1533.65051 1584.49536 1423.0
    0.000689 1532.61768 1579.46741 1451.0
    0.000678 1531.58630 1548.02051 1474.0
    0.000690 1530.55603 1545.72083 1450.0
    0.000682 1529.52686 1529.52380 1466.0
    0.000675 1528.49939 1528.49609 1481.0
    0.000692 1527.47302 1527.46985 1446.0
    0.000671 1526.44763 1526.44458 1491.0
    0.000669 1525.42383 1525.42065 1494.0
    0.000713 1524.40125 1524.39807 1403.0
    0.000701 1523.37964 1523.37646 1426.0
    0.000721 1522.35962 1522.35645 1387.0
    0.000702 1521.34082 1521.33752 1425.0
    0.000716 1520.32312 1520.32007 1397.0
    0.000717 1519.30664 1519.30359 1394.0
    0.000680 1518.29150 1518.28845 1471.0
    0.000707 1517.27747 1517.27417 1414.0
    0.000721 1516.26501 1516.26196 1387.0
    0.000717 1515.25342 1515.25037 1395.0
    0.000686 1514.24341 1514.24023 1457.0
    0.000701 1513.23438 1513.23132 1427.0
    0.000697 1512.22644 1512.22339 1435.0
    0.000714 1511.22009 1511.21704 1400.0
    0.000740 1510.21484 1510.21179 1352.0
    0.000713 1509.21069 1509.20764 1403.0
    0.000657 1508.20801 1508.20496 1522.0
    0.000702 1507.20630 1507.20325 1425.0
    0.000685 1506.20581 1506.20276 1459.0
    0.000698 1505.20691 1505.20386 1432.0
    0.000658 1504.20886 1504.20581 1520.0
    0.000703 1503.21216 1503.20898 1422.0
    0.000678 1502.21667 1502.21362 1474.0
    0.000651 1501.22241 1501.21924 1535.0
    0.000676 1500.22913 1500.22620 1480.0
    0.000644 1499.23743 1499.23438 1553.0
    0.000684 1498.24670 1501.76978 1462.0
    0.000658 1497.25732 1501.05872 1519.0
    0.000656 1496.26904 1500.38245 1524.0
    0.000673 1495.28198 1501.52441 1485.0
    0.000635 1494.29590 1501.07800 1575.0
    0.000688 1493.31152 1500.70618 1453.0
    0.000630 1492.32788 1500.42175 1587.0
    0.000651 1491.34570 1535.34399 1537.0
    0.000638 1490.36475 1538.03564 1568.0
    0.000662 1489.38464 1541.21472 1511.0
    0.000645 1488.40613 1630.94727 1550.0
    0.000623 1487.42859 1642.19189 1605.0
    0.000663 1486.45215 1655.10596 1508.0
    0.000606 1485.47705 1704.37268 1650.0
    0.000604 1484.50317 1724.42249 1655.0
    0.000602 1483.53027 1747.75793 1662.0
    0.000600 1482.55872 1775.15405 1666.0
    0.000606 1481.58838 1807.76904 1650.0
    0.000577 1480.61902 1847.42786 1732.0
    0.000590 1479.65100 1897.27246 1695.0
    0.000565 1478.68408 1962.69189 1771.0
    0.000536 1477.71814 2052.06079 1866.0
    0.000500 1476.75378 2176.29346 1999.0
    0.000463 1475.79041 2346.55811 2158.0
    0.000419 1474.82813 2569.56274 2384.0
    0.000375 1473.86707 2841.80835 2669.0
    0.0003224 1472.90710 3146.03955 3102.0
    0.0002748 1471.94812 3476.42432 3639.0
    0.0002209 1470.99084 3908.00098 4526.0
    0.0001812 1470.03430 4610.96875 5518.0
    0.0001438 1469.07898 5803.22119 6954.0
    0.0001116 1468.12488 7709.59766 8962.0
    0.0000912 1467.17175 10441.31738 10969.0
    0.0000706 1466.21985 13762.91113 14171.0
    0.0000579 1465.26929 16984.78906 17283.0
    0.0000534 1464.31970 19494.21484 18723.0
    0.0000509 1463.37134 20865.14453 19659.0
    0.0000521 1462.42395 20442.28320 19180.0
    0.0000539 1461.47766 18359.45703 18563.0
    0.0000666 1460.53284 15479.63086 15026.0
    0.0000796 1459.58887 12319.05762 12559.0
    0.0001031 1458.64624 9310.87793 9700.0
    0.0001382 1457.70459 6867.87305 7234.0
    0.0001790 1456.76404 5110.94043 5588.0
    0.0002558 1455.82458 3947.08618 3910.0
    0.0003274 1454.88647 3216.63843 3054.0
    0.000371 1453.94934 2767.39111 2692.0
    0.000414 1453.01343 2485.20557 2415.0
    0.000455 1452.07861 2297.07544 2200.0
    0.000488 1451.14478 2162.07520 2048.0
    0.000518 1450.21191 2059.13208 1930.0
    0.000529 1449.28076 1977.47229 1892.0
    0.000556 1448.35022 1911.04395 1797.0
    0.000565 1447.42102 1855.88489 1770.0
    0.000631 1446.49292 1819.25684 1586.0
    0.000624 1445.56580 1781.66980 1603.0
    0.000630 1444.63965 1749.78284 1587.0
    0.000667 1443.71497 1727.42871 1499.0
    0.000635 1442.79114 1705.05066 1574.0
    0.000639 1441.86841 1686.13037 1566.0
    0.000668 1440.94702 1633.84009 1498.0
    0.000645 1440.02649 1623.29529 1551.0
    0.000644 1439.10693 1615.06372 1553.0
    0.000675 1438.18884 1523.99866 1481.0
    0.000673 1437.27173 1526.62048 1486.0
    0.000696 1436.35571 1531.80359 1437.0
    0.000685 1435.44067 1508.08801 1460.0
    0.000668 1434.52661 1527.93359 1496.0
    0.000624 1433.61401 1562.42603 1603.0
    0.000591 1432.70215 1620.79688 1691.0
    0.000578 1431.79150 1710.26587 1730.0
    0.000571 1430.88196 1828.04700 1752.0
    0.000513 1429.97339 1950.21252 1951.0
    0.000507 1429.06592 2033.41003 1974.0
    0.000489 1428.15967 2072.50024 2046.0
    0.000462 1427.25439 2115.35742 2163.0
    0.000450 1426.35022 2195.35522 2221.0
    0.000422 1425.44714 2334.69214 2367.0
    0.000369 1424.54504 2550.08496 2708.0
    0.000370 1423.64392 2810.16333 2706.0
    0.000351 1422.74414 3017.40015 2846.0
    0.0003413 1421.84521 3070.19849 2930.0
    0.0003383 1420.94739 2971.01001 2956.0
    0.000357 1420.05078 2775.69678 2803.0
    0.000391 1419.15515 2515.13110 2556.0
    0.000460 1418.26025 2235.33691 2172.0
    0.000477 1417.36694 1990.93298 2095.0
    0.000544 1416.47437 1806.15295 1838.0
    0.000568 1415.58289 1679.39941 1762.0
    0.000659 1414.69250 1598.13342 1517.0
    0.000697 1413.80298 1547.84265 1434.0
    0.000687 1412.91492 1525.45300 1455.0
    0.000712 1412.02759 1502.14893 1405.0
    0.000690 1411.14136 1488.60754 1449.0
    0.000715 1410.25623 1483.04041 1398.0
    0.000714 1409.37195 1475.68835 1401.0
    0.000727 1408.48877 1470.04333 1375.0
    0.000655 1407.60681 1465.74768 1526.0
    0.000720 1406.72571 1462.57739 1389.0
    0.000750 1405.84570 1460.39941 1334.0
    0.000732 1404.96680 1459.13977 1367.0
    0.000705 1404.08887 1458.77686 1419.0
    0.000731 1403.21179 1459.33850 1368.0
    0.000740 1402.33606 1460.90320 1352.0
    0.000734 1401.46118 1463.61292 1362.0
    0.000738 1400.58728 1467.68713 1355.0
    0.000724 1399.71460 1473.45911 1382.0
    0.000725 1398.84277 1472.36780 1380.0
    0.000668 1397.97180 1484.12195 1498.0
    0.000699 1397.10217 1500.75305 1431.0
    0.000645 1396.23340 1522.03943 1550.0
    0.000617 1395.36572 1565.08582 1622.0
    0.000561 1394.49902 1641.01221 1783.0
    0.000525 1393.63342 1773.45129 1906.0
    0.000458 1392.76843 1988.38855 2185.0
    0.000414 1391.90491 2299.58203 2416.0
    0.0003478 1391.04236 2686.26294 2875.0
    0.0003261 1390.18042 3060.87207 3067.0
    0.0003085 1389.31982 3271.89990 3241.0
    0.0002987 1388.46021 3248.96167 3348.0
    0.0003317 1387.60168 3072.83252 3015.0
    0.0003441 1386.74390 2806.73584 2906.0
    0.000397 1385.88721 2480.06348 2520.0
    0.000462 1385.03162 2161.24512 2164.0
    0.000513 1384.17676 1905.93433 1948.0
    0.000588 1383.32300 1726.40967 1702.0
    0.000617 1382.47046 1611.14575 1621.0
    0.000712 1381.61865 1541.32996 1404.0
    0.000664 1380.76794 1499.60620 1505.0
    0.000696 1379.91821 1473.55688 1437.0
    0.000690 1379.06946 1455.87561 1449.0
    0.000688 1378.22144 1442.83020 1453.0
    0.000705 1377.37488 1432.62549 1418.0
    0.000687 1376.52893 1424.34668 1455.0
    0.000688 1375.68408 1417.47583 1453.0
    0.000708 1374.84021 1411.67529 1412.0
    0.000705 1373.99731 1406.70459 1419.0
    0.000675 1373.15527 1402.38940 1481.0
    0.000693 1372.31445 1398.60034 1444.0
    0.000725 1371.47437 1395.23535 1380.0
    0.000721 1370.63538 1392.21765 1387.0
    0.000686 1369.79736 1389.48730 1458.0
    0.000725 1368.96021 1386.99524 1380.0
    0.000684 1368.12390 1384.70410 1462.0
    0.000693 1367.28894 1373.24500 1443.0
    0.000701 1366.45471 1371.93420 1427.0
    0.000682 1365.62146 1498.25427 1466.0
    0.000672 1364.78918 1502.17505 1488.0
    0.000659 1363.95776 1512.32776 1517.0
    0.000623 1363.12744 1523.83887 1605.0
    0.000657 1362.29810 1604.24341 1521.0
    0.000642 1361.46948 1624.56287 1558.0
    0.000584 1360.64197 1647.76379 1711.0
    0.000600 1359.81543 1674.39758 1666.0
    0.000584 1358.98962 1705.14539 1713.0
    0.000563 1358.16504 1740.84521 1775.0
    0.000519 1357.34131 1782.60632 1925.0
    0.000497 1356.51831 1831.82019 2012.0
    0.000456 1355.69653 1890.31091 2192.0
    0.000449 1354.87561 1960.54651 2227.0
    0.000422 1354.05542 2051.63818 2370.0
    0.000421 1353.23645 2158.03564 2375.0
    0.000412 1352.41846 2293.79150 2429.0
    0.000392 1351.60107 2478.21167 2554.0
    0.0003482 1350.78491 2738.29663 2872.0
    0.0003015 1349.96960 3137.08960 3317.0
    0.0002407 1349.15503 3777.39258 4154.0
    0.0001895 1348.34155 4809.09961 5277.0
    0.0001451 1347.52905 6411.73096 6890.0
    0.0001093 1346.71741 8737.36621 9150.0
    0.0000866 1345.90674 11819.19141 11543.0
    0.0000677 1345.09680 15443.04590 14766.0
    0.0000554 1344.28809 18970.39648 18045.0
    0.0000476 1343.47998 21357.47852 20989.0
    0.0000452 1342.67297 21875.51953 22129.0
    0.0000459 1341.86682 20850.50391 21801.0
    0.0000525 1341.06152 18751.41016 19041.0
    0.0000619 1340.25708 15970.95801 16146.0
    0.0000767 1339.45386 12957.84473 13043.0
    0.0001010 1338.65137 10235.68652 9901.0
    0.0001319 1337.84973 7957.68115 7581.0
    0.0001732 1337.04907 6190.88379 5774.0
    0.0002259 1336.24927 4925.59229 4426.0
    0.0002680 1335.45020 4045.06494 3732.0
    0.0003146 1334.65234 3414.37646 3179.0
    0.000369 1333.85522 2966.90112 2707.0
    0.000394 1333.05908 2659.59448 2536.0
    0.000456 1332.26379 2452.15820 2195.0
    0.000485 1331.46936 2312.00317 2062.0
    0.000498 1330.67566 2215.38574 2009.0
    0.000525 1329.88318 2147.15649 1905.0
    0.000560 1329.09143 2098.80200 1785.0
    0.000553 1328.30066 2065.98633 1807.0
    0.000548 1327.51074 2048.21118 1825.0
    0.000567 1326.72156 2041.35156 1763.0
    0.000530 1325.93323 2052.78687 1888.0
    0.000553 1325.14624 2072.23975 1809.0
    0.000537 1324.35962 2105.54321 1861.0
    0.000572 1323.57422 2159.62573 1749.0
    0.000526 1322.78955 2096.74292 1901.0
    0.000494 1322.00562 2217.11304 2024.0
    0.000431 1321.22290 2392.18115 2318.0
    0.000385 1320.44080 2658.48511 2598.0
    0.0003119 1319.65955 3004.60229 3206.0
    0.0002337 1318.87939 3665.87744 4279.0
    0.0001907 1318.09985 4661.34863 5245.0
    0.0001497 1317.32117 6065.26953 6679.0
    0.0001187 1316.54370 7909.89893 8428.0
    0.0000995 1315.76685 10139.20996 10055.0
    0.0000817 1314.99084 12485.83594 12243.0
    0.0000708 1314.21582 14409.74121 14118.0
    0.0000671 1313.44153 15328.88574 14909.0
    0.0000645 1312.66797 15108.62402 15494.0
    0.0000677 1311.89563 14049.37500 14763.0
    0.0000756 1311.12390 12416.91406 13229.0
    0.0000935 1310.35303 10426.83203 10694.0
    0.0001119 1309.58325 8416.69043 8938.0
    0.0001440 1308.81409 6703.73389 6946.0
    0.0001855 1308.04578 5441.33301 5390.0
    0.0002378 1307.27844 4630.70996 4205.0
    0.0002711 1306.51184 4174.35645 3689.0
    0.0002811 1305.74609 3898.67358 3558.0
    0.0002930 1304.98132 3631.68286 3413.0
    0.0003171 1304.21716 3338.73584 3154.0
    0.0003220 1303.45398 3051.96729 3106.0
    0.0003475 1302.69165 2761.12549 2878.0
    0.000382 1301.93018 2465.63525 2618.0
    0.000467 1301.16956 2209.50806 2143.0
    0.000507 1300.40967 2005.58630 1972.0
    0.000548 1299.65063 1859.10437 1825.0
    0.000609 1298.89258 1758.76440 1642.0
    0.000638 1298.13538 1693.70935 1568.0
    0.000670 1297.37878 1646.22021 1493.0
    0.000678 1296.62305 1611.26563 1475.0
    0.000715 1295.86829 1584.47864 1398.0
    0.000728 1295.11414 1563.80981 1374.0
    0.000731 1294.36121 1548.57813 1368.0
    0.000707 1293.60876 1539.02527 1415.0
    0.000681 1292.85718 1536.33826 1469.0
    0.000673 1292.10657 1542.90796 1486.0
    0.000668 1291.35657 1562.98474 1497.0
    0.000623 1290.60742 1603.66492 1606.0
    0.000598 1289.85938 1675.11707 1672.0
    0.000572 1289.11182 1787.47888 1748.0
    0.000521 1288.36523 1942.00305 1921.0
    0.000482 1287.61938 2120.72241 2073.0
    0.000461 1286.87439 2221.03662 2168.0
    0.000460 1286.13000 2287.69849 2173.0
    0.000439 1285.38684 2238.13647 2276.0
    0.000454 1284.64429 2095.04712 2203.0
    0.000501 1283.90247 1965.65979 1998.0
    0.000515 1283.16150 1810.84595 1942.0
    0.000549 1282.42126 1658.20044 1822.0
    0.000552 1281.68201 1533.26416 1811.0
    0.000599 1280.94348 1444.79004 1669.0
    0.000598 1280.20569 1388.33411 1672.0
    0.000621 1279.46887 1354.69421 1611.0
    0.000639 1278.73254 1334.86157 1565.0
    0.000644 1277.99707 1322.46228 1553.0
    0.000632 1277.26282 1313.91003 1582.0
    0.000637 1276.52893 1307.46228 1569.0
    0.000618 1275.79590 1302.31689 1619.0
    0.000637 1275.06384 1298.06897 1569.0
    0.000669 1274.33228 1294.48047 1495.0
    0.000664 1273.60168 1291.39502 1506.0
    0.000621 1272.87195 1288.70142 1610.0
    0.000622 1272.14282 1286.31677 1608.0
    0.000651 1271.41455 1284.18030 1536.0
    0.000618 1270.68713 1282.24438 1618.0
    0.000633 1269.96033 1280.47327 1581.0
    0.000634 1269.23438 1278.83850 1577.0
    0.000617 1268.50940 1275.99329 1622.0
    0.000635 1267.78503 1521.48706 1576.0
    0.000595 1267.06140 1540.21094 1680.0
    0.000591 1266.33862 1555.65771 1693.0
    0.000580 1265.61658 1580.42432 1724.0
    0.000555 1264.89514 1735.91272 1801.0
    0.000558 1264.17480 1778.88184 1792.0
    0.000542 1263.45508 1828.27319 1845.0
    0.000522 1262.73608 1885.40332 1917.0
    0.000486 1262.01794 1951.95361 2057.0
    0.000486 1261.30042 2030.13074 2056.0
    0.000475 1260.58386 2122.73926 2105.0
    0.000436 1259.86792 2233.62891 2294.0
    0.000437 1259.15271 2367.91870 2289.0
    0.000416 1258.43848 2532.68921 2405.0
    0.000385 1257.72473 2738.03101 2596.0
    0.0003416 1257.01184 2998.65674 2927.0
    0.0002921 1256.29980 3337.09351 3423.0
    0.0002330 1255.58850 3792.06226 4291.0
    0.0001887 1254.87781 4436.90771 5300.0
    0.0001466 1254.16809 5417.25049 6823.0
    0.0001157 1253.45886 6999.88477 8641.0
    0.0000893 1252.75049 9599.54883 11204.0
    0.0000656 1252.04297 13716.29590 15247.0
    0.0000487 1251.33618 19519.48633 20520.0
    0.0000366 1250.63000 26449.79297 27314.0
    0.0000287 1249.92468 35101.61328 34874.0
    0.0000242 1249.22009 44663.80469 41388.0
    0.0000223 1248.51611 48296.06250 44756.0
    0.0000222 1247.81311 43664.21484 45048.0
    0.0000242 1247.11072 37560.55078 41384.0
    0.0000275 1246.40894 32671.89453 36354.0
    0.0000330 1245.70813 26308.87109 30271.0
    0.0000427 1245.00806 18948.86914 23393.0
    0.0000582 1244.30847 12963.62305 17172.0
    0.0000835 1243.60986 9004.57422 11971.0
    0.0001176 1242.91187 6638.43750 8501.0
    0.0001632 1242.21472 5253.50830 6126.0
    0.0002209 1241.51807 4410.57080 4527.0
    0.0002711 1240.82227 3846.79517 3689.0
    0.0003093 1240.12732 3450.11060 3233.0
    0.0003376 1239.43286 3162.76831 2962.0
    0.000401 1238.73938 2985.45093 2491.0
    0.000372 1238.04651 2843.30151 2688.0
    0.000393 1237.35437 2759.79297 2545.0
    0.000366 1236.66272 2742.06909 2731.0
    0.0003330 1235.97217 2828.71265 3003.0
    0.0003034 1235.28223 3030.70093 3296.0
    0.0002651 1234.59290 3416.70068 3772.0
    0.0002375 1233.90430 4035.74829 4211.0
    0.0001954 1233.21643 4900.94531 5119.0
    0.0001676 1232.52917 5946.05811 5967.0
    0.0001445 1231.84290 6968.82324 6919.0
    0.0001277 1231.15723 7641.03955 7829.0
    0.0001280 1230.47217 7536.53223 7810.0
    0.0001341 1229.78796 7308.37402 7457.0
    0.0001385 1229.10437 6933.89551 7220.0
    0.0001492 1228.42126 6489.58691 6701.0
    0.0001628 1227.73926 5933.23877 6144.0
    0.0001751 1227.05786 5625.25391 5710.0
    0.0001875 1226.37708 5471.36865 5332.0
    0.0002003 1225.69702 5365.35547 4992.0
    0.0002038 1225.01758 5225.10498 4906.0
    0.0002003 1224.33887 5115.97852 4992.0
    0.0001977 1223.66101 5126.36523 5059.0
    0.0001950 1222.98376 5267.45215 5129.0
    0.0001835 1222.30725 5530.99414 5451.0
    0.0001671 1221.63135 5895.06787 5983.0
    0.0001580 1220.95605 6235.58838 6331.0
    0.0001494 1220.28162 6350.39844 6692.0
    0.0001564 1219.60791 6154.61133 6393.0
    0.0001646 1218.93469 5741.78418 6075.0
    0.0001848 1218.26233 5201.67188 5412.0
    0.0002089 1217.59058 4556.67578 4786.0
    0.0002418 1216.91943 3862.57178 4135.0
    0.0003041 1216.24915 3217.67822 3288.0
    0.000355 1215.57959 2686.80713 2817.0
    0.000435 1214.91052 2285.53540 2298.0
    0.000516 1214.24231 2000.52393 1938.0
    0.000567 1213.57458 1770.71033 1763.0
    0.000629 1212.90759 1644.73108 1590.0
    0.000627 1212.24146 1561.15503 1596.0
    0.000678 1211.57581 1503.69446 1474.0
    0.000639 1210.91089 1444.49023 1565.0
    0.000674 1210.24670 1413.92297 1484.0
    0.000689 1209.58313 1389.88818 1451.0
    0.000704 1208.92004 1370.76709 1420.0
    0.000690 1208.25793 1339.47791 1449.0
    0.000723 1207.59644 1329.25232 1383.0
    0.000702 1206.93542 1322.13501 1424.0
    0.000705 1206.27527 1317.52881 1418.0
    0.000717 1205.61572 1306.43787 1394.0
    0.000674 1204.95691 1303.47986 1484.0
    0.000726 1204.29871 1298.57251 1378.0
    0.000678 1203.64111 1291.73022 1475.0
    0.000737 1202.98425 1252.30945 1356.0
    0.000684 1202.32800 1246.26587 1462.0
    0.000687 1201.67224 1239.61487 1455.0
    0.000712 1201.01746 1249.90283 1405.0
    0.000731 1200.36328 1229.49329 1368.0
    0.000752 1199.70959 1226.63794 1329.0
    0.000740 1199.05676 1224.77832 1352.0
    0.000747 1198.40442 1232.31836 1338.0
    0.000731 1197.75269 1232.51221 1368.0
    0.000737 1197.10181 1233.27124 1357.0
    0.000741 1196.45142 1234.47681 1349.0
    0.000749 1195.80176 1236.06140 1336.0
    0.000713 1195.15271 1238.00122 1402.0
    0.000716 1194.50439 1240.30652 1396.0
    0.000714 1193.85645 1243.00879 1400.0
    0.000738 1193.20959 1246.15503 1355.0
    0.000763 1192.56311 1249.81189 1310.0
    0.000767 1191.91724 1254.05933 1303.0
    0.000788 1191.27222 1258.99805 1269.0
    0.000785 1190.62756 1264.75537 1274.0
    0.000776 1189.98364 1271.49097 1288.0
    0.000743 1189.34058 1279.40381 1345.0
    0.000763 1188.69788 1288.76221 1310.0
    0.000772 1188.05591 1299.92358 1295.0
    0.000705 1187.41455 1313.20679 1419.0
    0.000736 1186.77380 1329.87183 1358.0
    0.000723 1186.13391 1351.07935 1383.0
    0.000700 1185.49438 1379.16345 1428.0
    0.000709 1184.85559 1418.53296 1410.0
    0.000684 1184.21741 1475.90247 1461.0
    0.000654 1183.57983 1561.58020 1528.0
    0.000582 1182.94287 1689.45496 1718.0
    0.000545 1182.30676 1875.63940 1835.0
    0.000482 1181.67102 2135.58447 2076.0
    0.000414 1181.03601 2478.57837 2418.0
    0.000361 1180.40161 2901.16699 2771.0
    0.0002925 1179.76782 3378.25171 3419.0
    0.0002564 1179.13452 3851.64722 3900.0
    0.0002312 1178.50208 4228.25439 4325.0
    0.0002044 1177.87012 4418.78809 4893.0
    0.0002120 1177.23877 4401.56250 4718.0
    0.0002130 1176.60828 4222.01025 4694.0
    0.0002255 1175.97803 3927.71216 4435.0
    0.0002613 1175.34851 3553.44849 3827.0
    0.0003181 1174.71985 3128.58984 3144.0
    0.000370 1174.09155 2712.20410 2704.0
    0.000445 1173.46399 2346.43481 2249.0
    0.000543 1172.83704 2052.56689 1842.0
    0.000602 1172.21045 1825.89453 1660.0
    0.000647 1171.58472 1660.47498 1545.0
    0.000734 1170.95959 1544.02588 1362.0
    0.000745 1170.33496 1463.80676 1343.0
    0.000773 1169.71106 1408.84351 1294.0
    0.000805 1169.08765 1370.62756 1243.0
    0.000770 1168.46484 1343.22107 1298.0
    0.000766 1167.84277 1322.80127 1306.0
    0.000769 1167.22119 1307.02734 1300.0
    0.000764 1166.60022 1294.53870 1309.0
    0.000775 1165.97998 1284.53809 1291.0
    0.000803 1165.36011 1276.54761 1245.0
    0.000814 1164.74084 1270.27954 1229.0
    0.000774 1164.12244 1265.56616 1292.0
    0.000773 1163.50452 1262.31812 1294.0
    0.000813 1162.88708 1260.52136 1230.0
    0.000796 1162.27039 1260.22742 1256.0
    0.000790 1161.65417 1261.56946 1266.0
    0.000766 1161.03845 1264.81567 1306.0
    0.000764 1160.42358 1270.48230 1309.0
    0.000794 1159.80908 1279.59949 1259.0
    0.000733 1159.19519 1294.15991 1364.0
    0.000725 1158.58203 1317.75903 1379.0
    0.000724 1157.96936 1356.07483 1382.0
    0.000644 1157.35718 1416.68201 1553.0
    0.000661 1156.74585 1507.80066 1513.0
    0.000633 1156.13501 1618.96057 1579.0
    0.000566 1155.52454 1786.24585 1768.0
    0.000542 1154.91492 1982.53223 1844.0
    0.000483 1154.30566 2182.16431 2071.0
    0.000451 1153.69727 2331.43164 2217.0
    0.000440 1153.08911 2403.22778 2275.0
    0.000425 1152.48181 2383.19043 2352.0
    0.000436 1151.87500 2300.83398 2295.0
    0.000473 1151.26868 2179.18091 2114.0
    0.000517 1150.66296 2025.86609 1935.0
    0.000566 1150.05798 1854.94800 1766.0
    0.000577 1149.45325 1690.08655 1732.0
    0.000657 1148.84937 1549.21375 1523.0
    0.000754 1148.24597 1438.72144 1327.0
    0.000759 1147.64307 1357.32642 1317.0
    0.000790 1147.04077 1300.22302 1266.0
    0.000800 1146.43921 1261.50439 1250.0
    0.000816 1145.83789 1235.55603 1226.0
    0.000888 1145.23743 1217.91345 1126.0
    0.000826 1144.63745 1205.42871 1210.0
    0.000861 1144.03796 1196.10400 1162.0
    0.000829 1143.43909 1188.76843 1207.0
    0.000827 1142.84082 1182.76318 1209.0
    0.000826 1142.24304 1177.70532 1211.0
    0.000828 1141.64587 1173.36523 1208.0
    0.000821 1141.04932 1169.59033 1218.0
    0.000842 1140.45313 1166.26929 1188.0
    0.000865 1139.85754 1163.31995 1156.0
    0.000839 1139.26270 1160.67883 1192.0
    0.000863 1138.66833 1158.29321 1159.0
    0.000911 1138.07434 1156.10400 1098.0
    0.000869 1137.48120 1154.11829 1151.0
    0.000838 1136.88831 1152.28735 1194.0
    0.000912 1136.29626 1150.59082 1097.0
    0.000898 1135.70459 1148.99939 1114.0
    0.000850 1135.11340 1147.51770 1177.0
    0.000909 1134.52295 1146.12329 1100.0
    0.000873 1133.93286 1144.80469 1145.0
    0.000867 1133.34338 1143.55310 1154.0
    0.000867 1132.75464 1142.36133 1153.0
    0.000875 1132.16614 1135.66492 1143.0
    0.000927 1131.57837 1134.86865 1079.0
    0.000883 1130.99109 1134.09119 1133.0
    0.000910 1130.40442 1133.33008 1099.0
    0.000867 1129.81799 1136.26868 1153.0
    0.000923 1129.23267 1136.05542 1084.0
    0.000884 1128.64734 1135.87524 1131.0
    0.000920 1128.06274 1135.73254 1087.0
    0.000905 1127.47888 1135.63208 1105.0
    0.000898 1126.89526 1138.95020 1113.0
    0.000880 1126.31226 1139.15015 1136.0
    0.000846 1125.72998 1139.42957 1182.0
    0.000848 1125.14795 1139.79810 1179.0
    0.000866 1124.56665 1140.26990 1155.0
    0.000873 1123.98584 1140.85925 1145.0
    0.000847 1123.40552 1141.58447 1181.0
    0.000838 1122.82568 1142.46692 1193.0
    0.000855 1122.24658 1143.53186 1170.0
    0.000809 1121.66772 1144.81152 1236.0
    0.000810 1121.08972 1146.34436 1234.0
    0.000859 1120.51196 1148.17749 1164.0
    0.000810 1119.93481 1150.37048 1234.0
    0.000869 1119.35828 1152.99744 1151.0
    0.000842 1118.78223 1156.15686 1187.0
    0.000867 1118.20667 1159.98169 1153.0
    0.000861 1117.63159 1164.66394 1161.0
    0.000845 1117.05713 1181.12427 1184.0
    0.000863 1116.48291 1189.27136 1159.0
    0.000885 1115.90955 1200.03735 1130.0
    0.000888 1115.33667 1214.96472 1126.0
    0.000882 1114.76416 1241.78784 1134.0
    0.000819 1114.19226 1274.10889 1221.0
    0.000779 1113.62085 1321.95764 1284.0
    0.000750 1113.04980 1391.27124 1333.0
    0.000727 1112.47949 1487.65698 1376.0
    0.000669 1111.90967 1614.71057 1494.0
    0.000631 1111.34033 1771.44446 1584.0
    0.000537 1110.77148 1949.22937 1863.0
    0.000481 1110.20313 2127.89478 2080.0
    0.000455 1109.63525 2274.38696 2196.0
    0.000435 1109.06799 2355.05371 2298.0
    0.000416 1108.50122 2359.96216 2405.0
    0.000404 1107.93494 2306.07935 2477.0
    0.000444 1107.36914 2213.25269 2253.0
    0.000453 1106.80371 2090.87866 2209.0
    0.000531 1106.23901 1948.14624 1885.0
    0.000579 1105.67480 1801.96863 1727.0
    0.000641 1105.11096 1670.03870 1559.0
    0.000680 1104.54785 1562.98547 1471.0
    0.000716 1103.98486 1484.57129 1397.0
    0.000784 1103.42249 1435.08093 1275.0
    0.000806 1102.86096 1414.14893 1240.0
    0.000745 1102.29956 1422.73389 1343.0
    0.000713 1101.73877 1464.43286 1403.0
    0.000622 1101.17871 1545.33582 1609.0
    0.000568 1100.61877 1673.02869 1762.0
    0.000515 1100.05945 1853.50952 1943.0
    0.000446 1099.50073 2087.07178 2240.0
    0.000370 1098.94238 2363.40137 2705.0
    0.0003264 1098.38452 2654.53027 3064.0
    0.0002734 1097.82739 2909.69263 3658.0
    0.0002536 1097.27039 3067.86646 3943.0
    0.0002439 1096.71411 3098.21582 4100.0
    0.0002566 1096.15833 3022.09741 3897.0
    0.0002769 1095.60291 2877.50439 3611.0
    0.0002990 1095.04797 2683.49146 3344.0
    0.0003401 1094.49377 2448.90063 2940.0
    0.000400 1093.93982 2195.18262 2502.0
    0.000482 1093.38623 1954.01013 2076.0
    0.000562 1092.83350 1747.79199 1779.0
    0.000613 1092.28101 1583.47607 1632.0
    0.000730 1091.72900 1458.40601 1370.0
    0.000772 1091.17761 1366.83765 1295.0
    0.000831 1090.62646 1302.20618 1204.0
    0.000786 1090.07605 1257.59192 1272.0
    0.000798 1089.52600 1220.15100 1253.0
    0.000835 1088.97644 1198.53552 1198.0
    0.000821 1088.42737 1182.55408 1218.0
    0.000826 1087.87878 1170.16785 1210.0
    0.000830 1087.33057 1156.87097 1205.0
    0.000803 1086.78296 1151.72205 1245.0
    0.000837 1086.23584 1145.11877 1195.0
    0.000833 1085.68909 1139.52246 1200.0
    0.000850 1085.14294 1134.75757 1177.0
    0.000820 1084.59705 1130.70227 1219.0
    0.000871 1084.05176 1128.87903 1148.0
    0.000894 1083.50708 1126.20752 1119.0
    0.000840 1082.96265 1124.11951 1191.0
    0.000918 1082.41882 1122.63013 1089.0
    0.000956 1081.87537 1121.80078 1046.0
    0.000902 1081.33240 1121.76550 1109.0
    0.000951 1080.78979 1122.83655 1051.0
    0.000910 1080.24792 1125.79382 1099.0
    0.000879 1079.70642 1132.56580 1138.0
    0.000829 1079.16528 1147.25391 1206.0
    0.000801 1078.62476 1176.64709 1249.0
    0.000761 1078.08447 1217.82678 1314.0
    0.000734 1077.54468 1295.19482 1362.0
    0.000668 1077.00562 1387.53772 1498.0
    0.000667 1076.46680 1463.81091 1499.0
    0.000642 1075.92871 1478.04431 1558.0
    0.000637 1075.39075 1444.64221 1569.0
    0.000660 1074.85327 1399.65759 1516.0
    0.000658 1074.31641 1363.07544 1520.0
    0.000690 1073.77991 1323.20679 1449.0
    0.000737 1073.24390 1268.58728 1357.0
    0.000807 1072.70837 1210.53552 1239.0
    0.000789 1072.17334 1162.32446 1267.0
    0.000826 1071.63855 1128.50256 1211.0
    0.000908 1071.10437 1107.64441 1101.0
    0.000869 1070.57068 1095.72351 1151.0
    0.000914 1070.03723 1088.86023 1094.0
    0.000935 1069.50452 1084.51697 1069.0
    0.000903 1068.97217 1081.40662 1108.0
    0.000934 1068.44006 1078.96594 1071.0
    0.000977 1067.90869 1076.94971 1024.0
    0.001028 1067.37756 1075.23083 973.0
    0.001008 1066.84692 1073.73340 992.0
    0.000912 1066.31677 1072.40564 1096.0
    0.000928 1065.78711 1068.21838 1078.0
    0.000960 1065.25769 1067.40674 1042.0
    0.000968 1064.72900 1066.64197 1033.0
    0.000893 1064.20056 1065.91418 1120.0
    0.000932 1063.67273 1063.67737 1073.0
    0.000948 1063.14514 1063.15015 1055.0
    0.001005 1062.61816 1062.62292 995.0
    0.000958 1062.09143 1062.09644 1044.0
    0.000957 1061.56531 1061.57056 1045.0
    0.000965 1061.03955 1062.96484 1036.0
    0.000943 1060.51428 1062.55078 1061.0
    0.000887 1059.98938 1062.14697 1128.0
    0.000952 1059.46484 1061.75476 1050.0
    0.000911 1058.94092 1063.81152 1098.0
    0.000962 1058.41736 1064.62305 1039.0
    0.000897 1057.89429 1064.54663 1115.0
    0.000923 1057.37158 1064.52100 1084.0
    0.000936 1056.84937 1067.78137 1068.0
    0.000979 1056.32739 1068.09241 1021.0
    0.000887 1055.80603 1068.50439 1128.0
    0.000970 1055.28516 1071.31128 1031.0
    0.000967 1054.76465 1072.16296 1034.0
    0.000948 1054.24451 1074.25562 1055.0
    0.000952 1053.72485 1075.58228 1050.0
    0.000925 1053.20544 1078.28076 1081.0
    0.000968 1052.68677 1080.30750 1033.0
    0.000973 1052.16833 1082.76355 1028.0
    0.000927 1051.65039 1085.76611 1079.0
    0.000955 1051.13281 1089.49573 1047.0
    0.000968 1050.61572 1094.26855 1033.0
    0.000870 1050.09888 1100.66089 1149.0
    0.000871 1049.58289 1109.71960 1148.0
    0.000853 1049.06689 1123.23633 1172.0
    0.000817 1048.55151 1143.90881 1224.0
    0.000824 1048.03662 1175.18860 1213.0
    0.000731 1047.52185 1220.60010 1368.0
    0.000716 1047.00781 1282.60327 1397.0
    0.000680 1046.49402 1360.32068 1470.0
    0.000659 1045.98071 1448.27185 1517.0
    0.000593 1045.46790 1534.13367 1686.0
    0.000564 1044.95532 1605.15283 1774.0
    0.000528 1044.44312 1662.17493 1893.0
    0.000536 1043.93164 1718.04065 1867.0
    0.000558 1043.42029 1778.57495 1791.0
    0.000536 1042.90942 1835.24097 1865.0
    0.000539 1042.39905 1874.01709 1857.0
    0.000529 1041.88904 1886.28699 1892.0
    0.000568 1041.37939 1873.20959 1760.0
    0.000586 1040.87024 1847.93884 1706.0
    0.000561 1040.36145 1825.30347 1781.0
    0.000569 1039.85315 1809.01123 1756.0
    0.000543 1039.34521 1828.19763 1843.0
    0.000522 1038.83765 1800.33667 1916.0
    0.000539 1038.33044 1753.20129 1856.0
    0.000540 1037.82373 1690.22693 1853.0
    0.000586 1037.31750 1639.87109 1707.0
    0.000619 1036.81152 1576.00195 1615.0
    0.000651 1036.30603 1515.42114 1537.0
    0.000677 1035.80090 1456.40002 1478.0
    0.000714 1035.29614 1401.21350 1400.0
    0.000756 1034.79187 1354.58069 1322.0
    0.000837 1034.28809 1319.64478 1195.0
    0.000792 1033.78455 1297.38721 1262.0
    0.000808 1033.28137 1287.53088 1237.0
    0.000845 1032.77869 1289.41077 1183.0
    0.000847 1032.27649 1302.57837 1180.0
    0.000830 1031.77454 1327.53723 1205.0
    0.000850 1031.27307 1366.84180 1176.0
    0.000747 1030.77197 1426.96301 1338.0
    0.000679 1030.27124 1521.12634 1472.0
    0.000564 1029.77087 1672.40320 1772.0
    0.000523 1029.27112 1914.92554 1911.0
    0.000426 1028.77161 2290.30811 2345.0
    0.000356 1028.27246 2834.89258 2806.0
    0.0002879 1027.77380 3559.35669 3474.0
    0.0002328 1027.27539 4422.87744 4296.0
    0.0001798 1026.77734 5299.87646 5561.0
    0.0001594 1026.28003 5963.89307 6274.0
    0.0001500 1025.78271 6202.10498 6668.0
    0.0001517 1025.28601 6031.53809 6592.0
    0.0001580 1024.78979 5650.73633 6329.0
    0.0001707 1024.29370 5202.40527 5858.0
    0.0001943 1023.79810 4679.62891 5146.0
    0.0002270 1023.30298 4056.73364 4406.0
    0.0002736 1022.80804 3394.91235 3655.0
    0.0003279 1022.31366 2792.57495 3050.0
    0.000406 1021.81976 2300.98462 2464.0
    0.000515 1021.32599 1931.63257 1941.0
    0.000619 1020.83270 1668.81531 1616.0
    0.000707 1020.33997 1495.69495 1415.0
    0.000817 1019.84741 1383.66882 1224.0
    0.000814 1019.35535 1310.39807 1229.0
    0.000829 1018.86359 1259.14697 1207.0
    0.000863 1018.37219 1223.52844 1159.0
    0.000840 1017.88129 1196.23694 1191.0
    0.000864 1017.39069 1174.45801 1158.0
    0.000903 1016.90051 1156.59583 1108.0
    0.000879 1016.41071 1141.70264 1138.0
    0.000858 1015.92126 1129.15723 1165.0
    0.000935 1015.43213 1118.52979 1069.0
    0.000901 1014.94348 1109.52283 1110.0
    0.000936 1014.45520 1101.93787 1068.0
    0.000864 1013.96729 1095.70422 1158.0
    0.000928 1013.47968 1090.89917 1078.0
    0.000927 1012.99255 1087.78455 1079.0
    0.000851 1012.50562 1086.81665 1175.0
    0.000861 1012.01929 1088.63721 1161.0
    0.000838 1011.53320 1093.64001 1193.0
    0.000814 1011.04761 1102.00647 1229.0
    0.000806 1010.56226 1113.13049 1241.0
    0.000755 1010.07733 1125.19324 1325.0
    0.000705 1009.59265 1159.03455 1419.0
    0.000708 1009.10858 1168.44324 1412.0
    0.000748 1008.62476 1171.19604 1337.0
    0.000701 1008.14130 1170.22668 1427.0
    0.000755 1007.65820 1168.43066 1325.0
    0.000766 1007.17542 1198.26172 1305.0
    0.000802 1006.69324 1198.40454 1247.0
    0.000801 1006.21118 1200.00635 1248.0
    0.000838 1005.72955 1210.27307 1193.0
    0.000842 1005.24841 1220.90100 1188.0
    0.000845 1004.76746 1236.69080 1184.0
    0.000873 1004.28693 1256.08228 1146.0
    0.000853 1003.80688 1275.86938 1172.0
    0.000850 1003.32703 1295.37769 1177.0
    0.000846 1002.84760 1309.69177 1182.0
    0.000847 1002.36865 1324.17139 1181.0
    0.000824 1001.88983 1341.21472 1213.0
    0.000798 1001.41150 1361.34021 1253.0
    0.000816 1000.93359 1384.66638 1225.0
    0.000814 1000.45593 1415.54077 1229.0
    0.000784 999.97870 1452.05554 1276.0
    0.000781 999.50189 1500.50146 1280.0
    0.000766 999.02533 1565.98181 1306.0
    0.000729 998.54907 1656.19531 1372.0
    0.000708 998.07336 1784.20496 1412.0
    0.000680 997.59790 1964.84473 1471.0
    0.000611 997.12274 2222.85254 1638.0
    0.000467 996.64807 2586.36670 2140.0
    0.000388 996.17371 3087.98682 2580.0
    0.0002976 995.69952 3754.44727 3360.0
    0.0002398 995.22595 4601.02441 4171.0
    0.0001889 994.75262 5622.67578 5295.0
    0.0001530 994.27960 6781.34424 6534.0
    0.0001264 993.80707 7991.25098 7913.0
    0.0001084 993.33472 9106.20410 9221.0
    0.0000965 992.86292 9939.46289 10358.0
    0.0000916 992.39130 10354.32422 10921.0
    0.0000907 991.92010 10353.41699 11020.0
    0.0000946 991.44928 10050.37988 10572.0
    0.0001045 990.97870 9554.08691 9568.0
    0.0001133 990.50848 8911.61133 8830.0
    0.0001297 990.03876 8144.50830 7710.0
    0.0001423 989.56927 7293.06299 7025.0
    0.0001634 989.10016 6409.01563 6119.0
    0.0001928 988.63141 5563.81934 5188.0
    0.0002220 988.16296 4770.97461 4505.0
    0.0002728 987.69482 4097.61670 3666.0
    0.0003216 987.22717 3554.88525 3109.0
    0.000365 986.75983 3121.20874 2741.0
    0.000384 986.29279 2784.08594 2607.0
    0.000436 985.82605 2511.74487 2294.0
    0.000448 985.35968 2310.82397 2233.0
    0.000464 984.89362 2172.19092 2157.0
    0.000508 984.42804 2081.45972 1967.0
    0.000501 983.96271 2022.14551 1995.0
    0.000506 983.49768 1982.94226 1975.0
    0.000488 983.03308 1976.06714 2048.0
    0.000468 982.56879 1992.50183 2135.0
    0.000463 982.10474 2065.56714 2160.0
    0.000424 981.64117 2217.78613 2357.0
    0.000407 981.17786 2461.35156 2458.0
    0.000365 980.71503 2788.68286 2737.0
    0.0003233 980.25232 3128.64722 3093.0
    0.0002964 979.79004 3365.92163 3374.0
    0.0003100 979.32819 3385.73486 3226.0
    0.0003141 978.86658 3219.89136 3184.0
    0.0003344 978.40527 2999.67188 2990.0
    0.000369 977.94440 2810.81079 2707.0
    0.000407 977.48383 2616.01538 2454.0
    0.000463 977.02344 2376.84180 2160.0
    0.000506 976.56360 2103.97900 1976.0
    0.000571 976.10400 1785.20190 1750.0
    0.000634 975.64465 1584.21277 1578.0
    0.000711 975.18585 1435.48523 1406.0
    0.000810 974.72723 1338.16064 1234.0
    0.000840 974.26886 1248.06787 1190.0
    0.000829 973.81104 1218.10144 1207.0
    0.000858 973.35345 1204.54553 1166.0
    0.000869 972.89606 1196.54102 1151.0
    0.000907 972.43921 1202.12561 1103.0
    0.000866 971.98260 1215.96460 1155.0
    0.000824 971.52618 1240.20825 1214.0
    0.000805 971.07031 1279.27515 1242.0
    0.000794 970.61469 1343.52332 1260.0
    0.000719 970.15942 1437.81006 1390.0
    0.000624 969.70441 1578.64221 1603.0
    0.000571 969.24969 1782.28699 1752.0
    0.000491 968.79541 2064.44751 2035.0
    0.000422 968.34143 2438.31787 2370.0
    0.0003398 967.88770 2894.26416 2943.0
    0.0002852 967.43439 3401.21191 3506.0
    0.0002419 966.98132 3896.05347 4134.0
    0.0002194 966.52856 4278.43994 4557.0
    0.0002152 966.07623 4460.19824 4646.0
    0.0002226 965.62421 4399.79102 4492.0
    0.0002360 965.17242 4193.77783 4238.0
    0.0002516 964.72101 3909.96045 3975.0
    0.0002818 964.26990 3589.51025 3549.0
    0.0003200 963.81903 3231.13599 3125.0
    0.000374 963.36865 2840.07422 2675.0
    0.000434 962.91852 2448.62939 2303.0
    0.000503 962.46869 2098.30542 1990.0
    0.000623 962.01917 1813.11035 1605.0
    0.000715 961.57001 1596.32764 1399.0
    0.000751 961.12103 1441.97839 1331.0
    0.000823 960.67255 1338.19189 1215.0
    0.000824 960.22430 1271.87170 1214.0
    0.000840 959.77637 1232.02820 1190.0
    0.000864 959.32886 1211.23633 1157.0
    0.000873 958.88147 1205.87329 1146.0
    0.000873 958.43445 1215.53430 1146.0
    0.000831 957.98792 1242.05054 1204.0
    0.000781 957.54150 1288.38171 1280.0
    0.000770 957.09546 1357.23669 1298.0
    0.000709 956.64978 1449.55615 1410.0
    0.000668 956.20428 1562.87097 1498.0
    0.000629 955.75928 1689.07458 1589.0
    0.000563 955.31451 1812.30579 1775.0
    0.000513 954.86993 1908.93774 1950.0
    0.000462 954.42584 1957.22168 2165.0
    0.000468 953.98199 1952.98291 2136.0
    0.000498 953.53833 1910.80615 2010.0
    0.000501 953.09521 1847.66882 1995.0
    0.000543 952.65228 1770.94751 1842.0
    0.000552 952.20959 1681.53589 1813.0
    0.000638 951.76733 1583.77026 1568.0
    0.000655 951.32532 1488.31921 1526.0
    0.000665 950.88354 1394.01172 1504.0
    0.000730 950.44220 1331.94531 1370.0
    0.000750 950.00116 1290.55518 1333.0
    0.000773 949.56030 1267.30774 1293.0
    0.000754 949.11987 1256.52148 1327.0
    0.000725 948.67969 1236.74219 1379.0
    0.000722 948.23975 1228.18555 1385.0
    0.000712 947.80023 1213.50085 1404.0
    0.000734 947.36096 1194.25439 1362.0
    0.000750 946.92206 1172.89099 1334.0
    0.000843 946.48334 1150.01843 1186.0
    0.000838 946.04504 1126.85327 1193.0
    0.000854 945.60687 1100.17554 1171.0
    0.000926 945.16919 1073.69434 1080.0
    0.000951 944.73175 1049.51709 1051.0
    0.000940 944.29462 1028.87500 1064.0
    0.000968 943.85779 1012.99768 1033.0
    0.001000 943.42114 999.89716 1000.0
    0.000963 942.98499 989.94232 1038.0
    0.000943 942.54901 984.56390 1060.0
    0.000962 942.11334 979.15674 1039.0
    0.000997 941.67804 975.12964 1003.0
    0.000966 941.24292 972.06464 1035.0
    0.000960 940.80811 969.66534 1042.0
    0.000989 940.37384 971.01862 1011.0
    0.001076 939.93958 969.75555 929.0
    0.001010 939.50568 968.82013 990.0
    0.001028 939.07220 962.53210 973.0
    0.001024 938.63885 962.47968 977.0
    0.001068 938.20581 963.80823 936.0
    0.001093 937.77325 964.44135 915.0
    0.001028 937.34076 965.43048 973.0
    0.000982 936.90863 980.28680 1018.0
    0.000979 936.47693 983.14374 1021.0
    0.000984 936.04529 986.84637 1016.0
    0.000955 935.61407 991.97589 1047.0
    0.000929 935.18323 999.82709 1076.0
    0.000905 934.75250 1020.97644 1105.0
    0.000898 934.32214 1043.71899 1114.0
    0.000890 933.89215 1080.03955 1124.0
    0.000824 933.46228 1131.68872 1214.0
    0.000846 933.03290 1192.60510 1182.0
    0.000776 932.60370 1250.10254 1288.0
    0.000779 932.17480 1280.07458 1284.0
    0.000792 931.74615 1277.04321 1262.0
    0.000773 931.31787 1264.39746 1293.0
    0.000786 930.88977 1264.62878 1273.0
    0.000789 930.46204 1285.51404 1267.0
    0.000794 930.03461 1318.72583 1260.0
    0.000733 929.60742 1356.96216 1364.0
    0.000697 929.18054 1405.26904 1434.0
    0.000650 928.75391 1469.96338 1539.0
    0.000618 928.32751 1548.78418 1619.0
    0.000552 927.90155 1629.96204 1811.0
    0.000543 927.47577 1696.55493 1840.0
    0.000529 927.05035 1736.23962 1891.0
    0.000508 926.62518 1747.81140 1967.0
    0.000525 926.20026 1736.96106 1903.0
    0.000520 925.77557 1709.61353 1924.0
    0.000570 925.35132 1669.07837 1754.0
    0.000593 924.92725 1617.73621 1685.0
    0.000626 924.50348 1560.47119 1598.0
    0.000681 924.08002 1503.61938 1469.0
    0.000695 923.65680 1454.44202 1438.0
    0.000714 923.23383 1419.69263 1401.0
    0.000754 922.81122 1405.61804 1326.0
    0.000828 922.38885 1418.94824 1208.0
    0.000791 921.96680 1465.08484 1264.0
    0.000729 921.54498 1552.40015 1371.0
    0.000697 921.12341 1689.56384 1434.0
    0.000578 920.70227 1884.81812 1730.0
    0.000465 920.28125 2144.29907 2150.0
    0.000403 919.86060 2469.02563 2483.0
    0.0003323 919.44025 2851.80200 3009.0
    0.0002948 919.02002 3273.91992 3392.0
    0.0002438 918.60016 3697.59985 4102.0
    0.0002237 918.18066 4067.94458 4471.0
    0.0001963 917.76129 4323.38721 5093.0
    0.0001952 917.34229 4425.82910 5122.0
    0.0001987 916.92352 4383.75488 5032.0
    0.0002201 916.50500 4235.42773 4543.0
    0.0002394 916.08691 4016.07861 4177.0
    0.0002554 915.66895 3740.79761 3916.0
    0.0002883 915.25128 3416.49609 3469.0
    0.0003438 914.83386 3059.93384 2909.0
    0.000416 914.41669 2699.63501 2403.0
    0.000472 914.00000 2363.76538 2119.0
    0.000555 913.58344 2069.57520 1801.0
    0.000664 913.16711 1824.30701 1507.0
    0.000730 912.75110 1627.77612 1369.0
    0.000836 912.33527 1475.65137 1196.0
    0.000891 911.91980 1361.54749 1122.0
    0.000869 911.50470 1278.43579 1151.0
    0.000924 911.08978 1219.52405 1082.0
    0.000911 910.67511 1182.44800 1098.0
    0.000962 910.26068 1155.70154 1039.0
    0.001011 909.84650 1138.93982 989.0
    0.000948 909.43256 1129.38757 1055.0
    0.000935 909.01910 1124.80579 1069.0
    0.000926 908.60583 1124.82776 1080.0
    0.000919 908.19275 1126.04578 1088.0
    0.000920 907.77997 1122.95862 1087.0
    0.000931 907.36749 1121.36511 1074.0
    0.000890 906.95514 1118.43848 1124.0
    0.000907 906.54321 1115.88440 1102.0
    0.000874 906.13153 1115.00342 1144.0
    0.000905 905.72009 1110.87878 1105.0
    0.000828 905.30890 1109.13293 1208.0
    0.000806 904.89783 1106.39941 1241.0
    0.000866 904.48743 1101.05811 1155.0
    0.000873 904.07703 1093.24182 1145.0
    0.000858 903.66681 1083.63123 1166.0
    0.000901 903.25696 1073.38159 1110.0
    0.000930 902.84741 1063.32654 1075.0
    0.000908 902.43805 1053.70752 1101.0
    0.000936 902.02905 1044.56616 1068.0
    0.001000 901.62024 1036.26660 1000.0
    0.000970 901.21161 1029.63208 1031.0
    0.000960 900.80334 1025.74231 1042.0
    0.000969 900.39532 1025.92615 1032.0
    0.000932 899.98749 1032.08142 1073.0
    0.000967 899.58014 1047.08411 1034.0
    0.000880 899.17297 1058.56006 1136.0
    0.000803 898.76587 1105.29150 1245.0
    0.000759 898.35913 1174.46948 1318.0
    0.000770 897.95270 1268.75647 1299.0
    0.000721 897.54651 1386.16333 1387.0
    0.000650 897.14069 1517.28967 1539.0
    0.000590 896.73499 1634.53442 1695.0
    0.000549 896.32953 1727.19727 1822.0
    0.000542 895.92432 1773.36243 1845.0
    0.000528 895.51941 1788.06079 1894.0
    0.000534 895.11469 1796.08899 1872.0
    0.000547 894.71045 1805.86169 1828.0
    0.000569 894.30634 1802.81641 1756.0
    0.000564 893.90247 1763.29858 1774.0
    0.000590 893.49878 1682.44714 1696.0
    0.000647 893.09540 1581.11548 1546.0
    0.000684 892.69244 1483.45203 1463.0
    0.000698 892.28955 1400.92493 1433.0
    0.000772 891.88696 1345.24915 1295.0
    0.000799 891.48462 1285.84619 1251.0
    0.000780 891.08252 1235.41699 1282.0
    0.000826 890.68054 1195.81848 1210.0
    0.000834 890.27911 1170.58362 1199.0
    0.000881 889.87781 1160.73279 1135.0
    0.000935 889.47675 1152.82642 1069.0
    0.000850 889.07593 1148.21484 1177.0
    0.000900 888.67535 1142.77429 1111.0
    0.000878 888.27496 1134.12927 1139.0
    0.000793 887.87500 1125.87695 1261.0
    0.000844 887.47522 1113.28162 1185.0
    0.000845 887.07562 1099.38586 1184.0
    0.000803 886.67633 1084.13672 1246.0
    0.000791 886.27728 1067.73425 1264.0
    0.000798 885.87836 1051.80872 1253.0
    0.000783 885.48004 1036.45605 1277.0
    0.000781 885.08167 1023.41785 1280.0
    0.000779 884.68359 1017.28339 1283.0
    0.000817 884.28583 1010.81372 1224.0
    0.000857 883.88824 1007.84973 1167.0
    0.000933 883.49097 1008.60352 1072.0
    0.000878 883.09399 1013.62701 1139.0
    0.000886 882.69708 1025.98828 1129.0
    0.000845 882.30054 1040.37952 1183.0
    0.000892 881.90424 1067.62756 1121.0
    0.000845 881.50812 1104.39111 1183.0
    0.000770 881.11243 1147.55115 1299.0
    0.000719 880.71686 1188.89417 1391.0
    0.000773 880.32153 1216.21375 1294.0
    0.000758 879.92639 1222.17773 1319.0
    0.000768 879.53156 1224.91125 1302.0
    0.000797 879.13696 1235.83313 1255.0
    0.000803 878.74274 1262.57361 1246.0
    0.000818 878.34863 1305.76233 1223.0
    0.000786 877.95477 1364.36792 1273.0
    0.000769 877.56116 1443.58032 1300.0
    0.000758 877.16779 1555.55835 1319.0
    0.000673 876.77460 1713.72534 1485.0
    0.000619 876.38184 1919.44629 1615.0
    0.000506 875.98926 2176.51636 1976.0
    0.000449 875.59686 2479.49829 2225.0
    0.000383 875.20465 2814.55786 2612.0
    0.0003320 874.81274 3182.56860 3012.0
    0.0002827 874.42108 3498.93384 3537.0
    0.0002553 874.02979 3747.33032 3917.0
    0.0002331 873.63861 3907.13403 4290.0
    0.0002338 873.24768 3982.68848 4277.0
    0.0002425 872.85699 3992.97119 4123.0
    0.0002429 872.46643 3965.06250 4117.0
    0.0002532 872.07617 3876.77539 3950.0
    0.0002566 871.68640 3742.43018 3897.0
    0.0002687 871.29663 3572.65771 3721.0
    0.0002865 870.90717 3386.57520 3490.0
    0.0003125 870.51794 3208.42065 3200.0
    0.0003283 870.12885 3049.57642 3046.0
    0.000358 869.74023 2902.98511 2793.0
    0.000380 869.35168 2737.66064 2631.0
    0.000435 868.96338 2524.50488 2298.0
    0.000470 868.57532 2287.34302 2128.0
    0.000517 868.18750 2075.72876 1935.0
    0.000542 867.79980 1916.05872 1846.0
    0.000600 867.41266 1801.88550 1666.0
    0.000616 867.02551 1704.49756 1623.0
    0.000693 866.63867 1607.48242 1442.0
    0.000703 866.25201 1523.73828 1423.0
    0.000749 865.86566 1461.98022 1335.0
    0.000751 865.47955 1439.38855 1331.0
    0.000758 865.09363 1462.23889 1319.0
    0.000781 864.70789 1536.47620 1281.0
    0.000694 864.32251 1672.77002 1441.0
    0.000598 863.93726 1885.59998 1672.0
    0.000483 863.55231 2184.02954 2069.0
    0.000396 863.16742 2579.78955 2526.0
    0.0003307 862.78314 3069.34888 3024.0
    0.0002767 862.39893 3629.92578 3614.0
    0.0002339 862.01483 4209.19531 4275.0
    0.0002122 861.63098 4720.45996 4713.0
    0.0001832 861.24744 5063.05859 5460.0
    0.0001787 860.86420 5186.20215 5597.0
    0.0001714 860.48108 5134.43506 5836.0
    0.0001827 860.09821 4999.80615 5472.0
    0.0001973 859.71552 4840.80225 5068.0
    0.0002169 859.33313 4646.90869 4610.0
    0.0002227 858.95087 4359.23389 4491.0
    0.0002529 858.56909 3944.42188 3954.0
    0.0002857 858.18738 3454.62598 3500.0
    0.0003224 857.80591 2979.85474 3102.0
    0.000393 857.42468 2576.42578 2545.0
    0.000456 857.04364 2253.92529 2192.0
    0.000527 856.66284 1976.91699 1896.0
    0.000616 856.28235 1748.16907 1623.0
    0.000719 855.90204 1553.39587 1391.0
    0.000753 855.52197 1398.75867 1328.0
    0.000751 855.14215 1281.62415 1332.0
    0.000880 854.76245 1202.22534 1136.0
    0.000912 854.38293 1143.90784 1096.0
    0.000971 854.00397 1111.71057 1030.0
    0.001013 853.62500 1093.27295 987.0
    0.001018 853.24628 1084.99768 982.0
    0.000971 852.86780 1079.13525 1030.0
    0.001005 852.48950 1093.58057 995.0
    0.001000 852.11151 1109.05042 1000.0
    0.000958 851.73376 1131.23230 1044.0
    0.000936 851.35620 1159.21643 1068.0
    0.000927 850.97882 1191.35034 1079.0
    0.000915 850.60175 1224.96765 1093.0
    0.000824 850.22473 1259.54333 1214.0
    0.000793 849.84827 1284.12793 1261.0
    0.000738 849.47174 1298.03125 1355.0
    0.000770 849.09552 1299.80225 1298.0
    0.000734 848.71954 1290.78857 1362.0
    0.000797 848.34381 1273.66833 1254.0
    0.000828 847.96826 1224.49744 1208.0
    0.000783 847.59308 1198.18091 1277.0
    0.000856 847.21796 1167.78088 1168.0
    0.000846 846.84308 1134.65381 1182.0
    0.000906 846.46844 1100.91528 1104.0
    0.000951 846.09399 1068.82227 1052.0
    0.000960 845.71973 1027.42737 1042.0
    0.000996 845.34595 1003.85559 1004.0
    0.001074 844.97223 985.11786 931.0
    0.001026 844.59863 971.35278 975.0
    0.001027 844.22534 962.57458 974.0
    0.001019 843.85229 958.93195 981.0
    0.001050 843.47943 961.01868 952.0
    0.001009 843.10693 970.26563 991.0
    0.000979 842.73450 989.39008 1021.0
    0.000955 842.36230 1022.68323 1047.0
    0.000954 841.99036 1075.88354 1048.0
    0.000891 841.61859 1155.26855 1122.0
    0.000786 841.24701 1265.86877 1273.0
    0.000808 840.87585 1408.73938 1237.0
    0.000714 840.50482 1578.46045 1401.0
    0.000616 840.13397 1759.47412 1624.0
    0.000571 839.76331 1921.58948 1752.0
    0.000552 839.39288 2026.54333 1810.0
    0.000525 839.02277 2051.40894 1904.0
    0.000550 838.65283 2006.52063 1818.0
    0.000543 838.28308 1928.36523 1842.0
    0.000557 837.91357 1843.79102 1796.0
    0.000611 837.54419 1758.52588 1637.0
    0.000656 837.17505 1662.95398 1525.0
    0.000690 836.80634 1549.53381 1449.0
    0.000692 836.43768 1424.88953 1445.0
    0.000760 836.06927 1303.51404 1315.0
    0.000832 835.70105 1196.42395 1202.0
    0.000885 835.33307 1108.63940 1130.0
    0.000947 834.96521 1040.90198 1056.0
    0.001027 834.59772 1007.10089 974.0
    0.001065 834.23041 973.12482 939.0
    0.001045 833.86328 950.39679 957.0
    0.001019 833.49640 935.62720 981.0
    0.001055 833.12970 926.35638 948.0
    0.001083 832.76312 918.33069 923.0
    0.001015 832.39697 924.36169 985.0
    0.001055 832.03094 926.24597 948.0
    0.001037 831.66516 931.98767 964.0
    0.000994 831.29956 942.18298 1006.0
    0.001032 830.93414 957.16687 969.0
    0.000972 830.56909 975.21350 1029.0
    0.000991 830.20410 997.52576 1009.0
    0.001015 829.83929 1019.38037 985.0
    0.001002 829.47479 1035.72351 998.0
    0.000923 829.11047 1042.17493 1084.0
    0.000941 828.74628 1039.03552 1063.0
    0.000975 828.38257 1030.93469 1026.0
    0.000964 828.01892 1022.33069 1037.0
    0.001000 827.65540 1014.90106 1000.0
    0.000963 827.29218 1007.65186 1038.0
    0.000977 826.92914 998.87823 1024.0
    0.000945 826.56635 981.96594 1058.0
    0.000963 826.20380 972.44391 1038.0
    0.000976 825.84143 965.12726 1025.0
    0.000951 825.47925 961.14740 1051.0
    0.000942 825.11725 961.04144 1062.0
    0.000993 824.75549 965.04248 1007.0
    0.000952 824.39392 970.05023 1050.0
    0.000962 824.03278 983.19678 1040.0
    0.000939 823.67163 1001.87616 1065.0
    0.000948 823.31073 1027.62805 1055.0
    0.000952 822.95001 1062.84119 1050.0
    0.000967 822.58954 1110.81836 1034.0
    0.000932 822.22925 1175.72119 1073.0
    0.000884 821.86932 1262.31470 1131.0
    0.000845 821.50946 1375.60181 1183.0
    0.000744 821.14984 1520.01550 1344.0
    0.000667 820.79034 1698.88489 1499.0
    0.000597 820.43109 1912.34827 1676.0
    0.000483 820.07220 2157.43140 2071.0
    0.000416 819.71344 2426.33398 2406.0
    0.000368 819.35486 2704.02197 2717.0
    0.0003267 818.99652 2968.41992 3061.0
    0.0002933 818.63837 3188.08496 3409.0
    0.0002605 818.28033 3335.47607 3839.0
    0.0002478 817.92273 3396.14209 4035.0
    0.0002527 817.56519 3375.55737 3957.0
    0.0002622 817.20789 3292.20532 3814.0
    0.0002886 816.85077 3164.85596 3465.0
    0.0003262 816.49384 3002.79688 3066.0
    0.000377 816.13702 2810.49731 2656.0
    0.000389 815.78076 2593.14160 2573.0
    0.000440 815.42444 2361.20459 2273.0
    0.000487 815.06836 2135.90137 2052.0
    0.000547 814.71252 1917.99316 1828.0
    0.000648 814.35687 1722.62756 1544.0
    0.000753 814.00140 1554.09290 1328.0
    0.000805 813.64624 1413.22974 1243.0
    0.000867 813.29114 1300.91980 1153.0
    0.000873 812.93634 1212.33752 1146.0
    0.000928 812.58173 1141.60950 1078.0
    0.000968 812.22729 1087.47144 1033.0
    0.000965 811.87299 1046.49780 1036.0
    0.000966 811.51917 1015.68420 1035.0
    0.000988 811.16534 993.62799 1012.0
    0.000984 810.81177 976.06390 1016.0
    0.001014 810.45837 962.62665 986.0
    0.000994 810.10522 952.26239 1006.0
    0.000962 809.75232 944.26654 1040.0
    0.000955 809.39954 1066.50549 1047.0
    0.000980 809.04700 1069.94495 1020.0
    0.000972 808.69458 1075.44580 1029.0
    0.000977 808.34241 1083.38306 1024.0
    0.001017 807.99042 1094.01477 983.0
    0.000931 807.63879 1107.68872 1074.0
    0.000996 807.28729 1188.27173 1004.0
    0.000920 806.93597 1213.29480 1087.0
    0.000906 806.58478 1243.05505 1104.0
    0.000897 806.23389 1278.18701 1115.0
    0.000810 805.88312 1319.08350 1235.0
    0.000803 805.53271 1365.91870 1245.0
    0.000762 805.18237 1418.66675 1312.0
    0.000738 804.83228 1477.18164 1355.0
    0.000727 804.48242 1541.56750 1376.0
    0.000657 804.13263 1612.39783 1522.0
    0.000641 803.78308 1690.69910 1559.0
    0.000621 803.43390 1777.93408 1611.0
    0.000550 803.08478 1877.05212 1819.0
    0.000547 802.73590 1993.31445 1827.0
    0.000505 802.38721 2119.66675 1979.0
    0.000470 802.03870 2297.76294 2128.0
    0.000442 801.69043 2522.71606 2260.0
    0.000392 801.34241 2805.62939 2552.0
    0.000354 800.99451 3157.19775 2823.0
    0.0002987 800.64685 3588.93335 3348.0
    0.0002427 800.29932 4107.94775 4121.0
    0.0001804 799.95190 4754.06006 5544.0
    0.0001406 799.60504 5567.65820 7111.0
    0.0001164 799.25812 6653.86084 8590.0
    0.0001046 798.91144 8202.85156 9556.0
    0.0000863 798.56494 10484.19922 11591.0
    0.0000721 798.21869 13750.18164 13877.0
    0.0000590 797.87262 17969.18750 16946.0
    0.0000483 797.52679 22369.06055 20693.0
    0.0000442 797.18103 25221.36914 22645.0
    0.0000434 796.83557 24789.11523 23062.0
    0.0000468 796.49036 21768.27539 21356.0
    0.0000534 796.14526 18660.15820 18725.0
    0.0000606 795.80023 16880.25391 16497.0
    0.0000670 795.45575 16335.35840 14928.0
    0.0000737 795.11127 16007.48730 13568.0
    0.0000800 794.76697 14651.90918 12507.0
    0.0000942 794.42285 12092.32324 10616.0
    0.0001168 794.07898 9318.44727 8561.0
    0.0001523 793.73529 7048.75830 6566.0
    0.0002093 793.39191 5408.76318 4777.0
    0.0002762 793.04858 4284.12891 3620.0
    0.000361 792.70544 3523.38599 2773.0
    0.000435 792.36255 2999.69824 2300.0
    0.000491 792.01978 2630.16992 2035.0
    0.000549 791.67743 2350.99146 1823.0
    0.000618 791.33514 2134.72852 1618.0
    0.000619 790.99304 1962.74194 1616.0
    0.000688 790.65106 1823.54529 1454.0
    0.000739 790.30939 1709.74292 1354.0
    0.000767 789.96790 1618.71960 1304.0
    0.000759 789.62659 1541.97571 1317.0
    0.000779 789.28552 1478.75867 1283.0
    0.000768 788.94458 1427.46460 1302.0
    0.000860 788.60388 1386.03564 1163.0
    0.000861 788.26331 1352.97937 1162.0
    0.000820 787.92291 1326.95496 1220.0
    0.000832 787.58289 1306.02954 1202.0
    0.000840 787.24292 1290.39392 1191.0
    0.000828 786.90320 1281.46594 1208.0
    0.000836 786.56366 1273.69446 1196.0
    0.000860 786.22424 1269.69482 1163.0
    0.000825 785.88507 1269.30579 1212.0
    0.000821 785.54620 1271.00562 1218.0
    0.000841 785.20740 1273.66382 1189.0
    0.000813 784.86884 1273.08240 1230.0
    0.000808 784.53046 1267.39636 1237.0
    0.000805 784.19226 1252.70325 1243.0
    0.000825 783.85419 1232.57776 1212.0
    0.000824 783.51654 1210.01917 1213.0
    0.000883 783.17889 1187.48975 1132.0
    0.000898 782.84149 1166.64209 1113.0
    0.000882 782.50433 1145.94495 1134.0
    0.000849 782.16730 1123.30859 1178.0
    0.000948 781.83051 1103.11072 1055.0
    0.000956 781.49384 1091.03052 1046.0
    0.000977 781.15741 1080.74109 1024.0
    0.000993 780.82117 1077.72009 1007.0
    0.001003 780.48511 1082.99023 997.0
    0.001065 780.14911 1098.44202 939.0
    0.001012 779.81366 1063.52161 988.0
    0.000928 779.47821 1105.91052 1078.0
    0.000923 779.14288 1161.72412 1084.0
    0.000861 778.80780 1230.87036 1162.0
    0.000762 778.47290 1314.29834 1312.0
    0.000716 778.13818 1372.26257 1397.0
    0.000669 777.80377 1467.88501 1495.0
    0.000631 777.46942 1559.53784 1586.0
    0.000595 777.13525 1637.26282 1681.0
    0.000557 776.80133 1691.95886 1794.0
    0.000525 776.46759 1720.89587 1905.0
    0.000517 776.13397 1725.52100 1933.0
    0.000552 775.80072 1715.86719 1811.0
    0.000561 775.46759 1701.17065 1781.0
    0.000586 775.13458 1689.14014 1707.0
    0.000591 774.80176 1687.22437 1692.0
    0.000565 774.46918 1702.65491 1769.0
    0.000549 774.13678 1747.44604 1820.0
    0.000502 773.80463 1834.02515 1992.0
    0.000491 773.47266 1971.22729 2035.0
    0.000445 773.14081 2159.17480 2245.0
    0.000443 772.80908 2384.89990 2257.0
    0.000415 772.47754 2618.36426 2410.0
    0.000376 772.14642 2811.30322 2661.0
    0.0003431 771.81537 2918.90112 2915.0
    0.0003152 771.48450 2933.59521 3173.0
    0.0003100 771.15381 2885.80322 3226.0
    0.0003429 770.82324 2812.19507 2916.0
    0.000352 770.49298 2728.91772 2838.0
    0.000358 770.16290 2628.39160 2792.0
    0.000372 769.83301 2492.21094 2687.0
    0.000388 769.50323 2319.79443 2575.0
    0.000445 769.17371 2124.88208 2247.0
    0.000482 768.84436 1929.47595 2076.0
    0.000524 768.51508 1750.38000 1908.0
    0.000603 768.18622 1589.93860 1659.0
    0.000607 767.85742 1450.93127 1647.0
    0.000694 767.52881 1334.88770 1440.0
    0.000775 767.20038 1243.40881 1290.0
    0.000822 766.87213 1176.59070 1217.0
    0.000892 766.54407 1133.23230 1121.0
    0.000907 766.21631 1112.72620 1102.0
    0.000907 765.88861 1111.79309 1103.0
    0.000859 765.56116 1129.80310 1164.0
    0.000886 765.23383 1164.67200 1129.0
    0.000865 764.90662 1213.12634 1156.0
    0.000801 764.57990 1269.80969 1248.0
    0.000774 764.25317 1326.65698 1292.0
    0.000750 763.92657 1372.98096 1334.0
    0.000682 763.60022 1398.86682 1467.0
    0.000670 763.27405 1400.38269 1492.0
    0.000696 762.94812 1381.34204 1437.0
    0.000714 762.62238 1349.63904 1401.0
    0.000763 762.29675 1312.18481 1310.0
    0.000767 761.97131 1266.99377 1304.0
    0.000799 761.64606 1223.63757 1251.0
    0.000847 761.32104 1175.52405 1180.0
    0.000823 760.99615 1127.28235 1215.0
    0.000906 760.67157 1074.35559 1104.0
    0.000901 760.34711 1024.02173 1110.0
    0.000971 760.02283 979.10693 1030.0
    0.001022 759.69861 938.72247 978.0
    0.001065 759.37469 908.27264 939.0
    0.001057 759.05096 886.84436 946.0
    0.001071 758.72748 870.03619 934.0
    0.001093 758.40411 858.80463 915.0
    0.001087 758.08093 852.31836 920.0
    0.001057 757.75787 849.90967 946.0
    0.001163 757.43506 855.94092 860.0
    0.001054 757.11243 860.91211 949.0
    0.001049 756.79010 869.32898 953.0
    0.001149 756.46783 881.25952 870.0
    0.001104 756.14575 896.72913 906.0
    0.001041 755.82391 915.62769 961.0
    0.001037 755.50214 938.04108 964.0
    0.001016 755.18066 964.82367 984.0
    0.000999 754.85938 991.07050 1001.0
    0.000924 754.53821 1016.02850 1082.0
    0.000889 754.21729 1037.95862 1125.0
    0.000855 753.89648 1054.46033 1170.0
    0.000857 753.57574 1064.13098 1167.0
    0.000877 753.25549 1066.41406 1140.0
    0.000899 752.93524 1062.70837 1112.0
    0.000875 752.61523 1055.01367 1143.0
    0.000887 752.29535 1044.03113 1128.0
    0.000948 751.97571 1030.74854 1055.0
    0.000958 751.65613 1015.49738 1044.0
    0.000917 751.33698 998.95276 1091.0
    0.000952 751.01776 982.33899 1050.0
    0.001048 750.69885 968.07770 954.0
    0.001025 750.38013 953.43384 976.0
    0.001003 750.06152 944.79956 997.0
    0.001012 749.74304 942.33569 988.0
    0.000997 749.42499 948.11023 1003.0
    0.000971 749.10693 964.31427 1030.0
    0.000902 748.78906 993.78705 1109.0
    0.000874 748.47144 1032.87537 1144.0
    0.000884 748.15399 1094.85181 1131.0
    0.000751 747.83667 1174.01709 1332.0
    0.000704 747.51959 1268.14624 1421.0
    0.000693 747.20270 1370.31665 1444.0
    0.000649 746.88593 1475.03381 1542.0
    0.000643 746.56934 1569.01184 1556.0
    0.000618 746.25287 1641.15710 1619.0
    0.000587 745.93683 1687.54443 1705.0
    0.000570 745.62079 1715.42322 1753.0
    0.000614 745.30499 1737.35242 1628.0
    0.000625 744.98926 1762.89929 1601.0
    0.000620 744.67383 1797.83545 1614.0
    0.000601 744.35852 1829.78235 1665.0
    0.000595 744.04346 1855.24329 1680.0
    0.000549 743.72858 1869.75647 1820.0
    0.000567 743.41382 1868.01990 1764.0
    0.000537 743.09918 1852.00256 1863.0
    0.000547 742.78479 1826.54077 1829.0
    0.000526 742.47052 1792.19275 1901.0
    0.000585 742.15662 1756.87720 1708.0
    0.000613 741.84283 1725.19385 1632.0
    0.000622 741.52917 1699.98535 1607.0
    0.000628 741.21570 1679.12195 1593.0
    0.000654 740.90228 1661.07568 1528.0
    0.000626 740.58917 1642.86426 1598.0
    0.000639 740.27631 1621.54089 1564.0
    0.000684 739.96356 1593.55432 1463.0
    0.000673 739.65100 1554.76831 1486.0
    0.000701 739.33862 1501.12817 1426.0
    0.000782 739.02625 1439.42236 1278.0
    0.000833 738.71442 1374.90674 1201.0
    0.000838 738.40247 1313.79395 1194.0
    0.000888 738.09082 1258.73450 1126.0
    0.000909 737.77930 1208.81580 1100.0
    0.000938 737.46802 1160.24500 1066.0
    0.000924 737.15686 1112.82446 1082.0
    0.000965 736.84595 1066.35913 1036.0
    0.001002 736.53516 1023.58301 998.0
    0.001018 736.22455 987.22058 982.0
    0.001093 735.91412 958.92365 915.0
    0.001157 735.60388 938.95734 864.0
    0.001088 735.29370 926.02051 919.0
    0.001166 734.98401 917.89673 858.0
    0.001089 734.67426 914.27570 918.0
    0.001218 734.36475 917.23804 821.0
    0.001171 734.05542 928.60449 854.0
    0.001088 733.74622 950.95251 919.0
    0.001095 733.43726 981.15936 913.0
    0.001046 733.12848 1020.17999 956.0
    0.001020 732.81989 1067.27393 980.0
    0.000932 732.51135 1122.53894 1073.0
    0.000887 732.20306 1186.03418 1127.0
    0.000789 731.89502 1256.27441 1267.0
    0.000716 731.58698 1330.75269 1396.0
    0.000633 731.27942 1402.71436 1579.0
    0.000606 730.97186 1467.17834 1651.0
    0.000542 730.66443 1519.03540 1845.0
    0.000545 730.35724 1555.55249 1835.0
    0.000554 730.05017 1576.77722 1805.0
    0.000581 729.74341 1584.85413 1720.0
    0.000593 729.43671 1583.26355 1687.0
    0.000595 729.13025 1576.05383 1681.0
    0.000617 728.82391 1566.30676 1620.0
    0.000636 728.51770 1554.20007 1572.0
    0.000674 728.21173 1534.68347 1483.0
    0.000722 727.90601 1498.14844 1385.0
    0.000686 727.60040 1436.49573 1457.0
    0.000738 727.29498 1355.45386 1355.0
    0.000814 726.98975 1270.88782 1229.0
    0.000840 726.68463 1195.86438 1190.0
    0.000878 726.37976 1135.86853 1139.0
    0.000979 726.07507 1088.53979 1021.0
    0.001037 725.77051 1042.35498 964.0
    0.001032 725.46619 998.13007 969.0
    0.001076 725.16199 952.18671 929.0
    0.001067 724.85791 909.12006 937.0
    0.001142 724.55402 872.46448 876.0
    0.001129 724.25049 843.53693 886.0
    0.001133 723.94696 821.81384 883.0
    0.001248 723.64368 801.37000 801.0
    0.001136 723.34052 788.56488 880.0
    0.001239 723.03760 779.70691 807.0
    0.001335 722.73474 772.73798 749.0
    0.001284 722.43219 767.10425 779.0
    0.001236 722.12976 762.46405 809.0
    0.001167 721.82751 758.60327 857.0
    0.001214 721.52545 754.80823 824.0
    0.001319 721.22345 752.14722 758.0
    0.001255 720.92188 749.97479 797.0
    0.001196 720.62030 748.26611 836.0
    0.001196 720.31891 747.02399 836.0
    0.001255 720.01770 746.26233 797.0
    0.001182 719.71667 745.99335 846.0
    0.001203 719.41583 746.20819 831.0
    0.001247 719.11523 746.86005 802.0
    0.001211 718.81470 747.84332 826.0
    0.001205 718.51434 748.96844 830.0
    0.001269 718.21423 750.13434 788.0
    0.001179 717.91425 750.62292 848.0
    0.001189 717.61438 750.35779 841.0
    0.001145 717.31488 749.32013 873.0
    0.001267 717.01544 753.19891 789.0
    0.001190 716.71606 751.57776 840.0
    0.001248 716.41699 749.92908 801.0
    0.001199 716.11804 748.39948 834.0
    0.001253 715.81934 746.74133 798.0
    0.001282 715.52081 744.97076 780.0
    0.001319 715.22241 743.09161 758.0
    0.001318 714.92419 743.92554 759.0
    0.001211 714.62604 742.26581 826.0
    0.001269 714.32813 740.83258 788.0
    0.001227 714.03052 739.68182 815.0
    0.001236 713.73303 738.83331 809.0
    0.001333 713.43567 738.28693 750.0
    0.001225 713.13849 738.02893 816.0
    0.001245 712.84143 738.03876 803.0
    0.001284 712.54456 738.29620 779.0
    0.001252 712.24799 738.78467 799.0
    0.001238 711.95148 739.49744 808.0
    0.001208 711.65521 740.43707 828.0
    0.001282 711.35907 741.62634 780.0
    0.001340 711.06311 743.08502 746.0
    0.001253 710.76721 741.85162 798.0
    0.001252 710.47168 744.15436 799.0
    0.001190 710.17621 747.03802 840.0
    0.001225 709.88098 750.78229 816.0
    0.001244 709.58588 755.83008 804.0
    0.001248 709.29095 762.88770 801.0
    0.001222 708.99615 772.91809 818.0
    0.001245 708.70160 785.34229 803.0
    0.001258 708.40723 804.94592 795.0
    0.001152 708.11298 830.81744 868.0
    0.001171 707.81891 863.17566 854.0
    0.001063 707.52502 901.10498 941.0
    0.001117 707.23120 941.95166 895.0
    0.001110 706.93787 981.75903 901.0
    0.001092 706.64441 1016.30981 916.0
    0.001035 706.35120 1045.47217 966.0
    0.000993 706.05817 1074.04370 1007.0
    0.000993 705.76532 1107.74414 1007.0
    0.001002 705.47272 1149.63110 998.0
    0.000903 705.18024 1199.20605 1107.0
    0.000814 704.88782 1252.39172 1228.0
    0.000806 704.59564 1303.10693 1240.0
    0.000762 704.30365 1345.53601 1313.0
    0.000730 704.01178 1375.62415 1370.0
    0.000707 703.72028 1390.79089 1414.0
    0.000649 703.42877 1390.27637 1541.0
    0.000671 703.13745 1380.47449 1491.0
    0.000703 702.84631 1355.65747 1423.0
    0.000759 702.55536 1323.89539 1318.0
    0.000834 702.26453 1287.49622 1199.0
    0.000873 701.97400 1247.22375 1145.0
    0.000858 701.68353 1202.96704 1165.0
    0.000858 701.39325 1154.94226 1166.0
    0.000903 701.10315 1106.72803 1108.0
    0.000948 700.81317 1056.00488 1055.0
    0.001009 700.52338 1007.27917 991.0
    0.001083 700.23389 962.42737 923.0
    0.001142 699.94446 922.49799 876.0
    0.001096 699.65527 887.97711 912.0
    0.001093 699.36615 858.87799 915.0
    0.001212 699.07721 834.93762 825.0
    0.001272 698.78851 815.72687 786.0
    0.001218 698.50000 800.71747 821.0
    0.001241 698.21161 789.32910 806.0
    0.001174 697.92340 781.00854 852.0
    0.001235 697.63531 775.26379 810.0
    0.001202 697.34735 771.71210 832.0
    0.001256 697.05975 770.88257 796.0
    0.001355 696.77222 771.30914 738.0
    0.001181 696.48486 774.01294 847.0
    0.001236 696.19763 779.74847 809.0
    0.001136 695.91064 789.85962 880.0
    0.001233 695.62372 806.47687 811.0
    0.001109 695.33716 835.60333 902.0
    0.001135 695.05060 874.87988 881.0
    0.001054 694.76428 929.75336 949.0
    0.000986 694.47809 1002.52106 1014.0
    0.000955 694.19208 1092.62073 1047.0
    0.000838 693.90619 1195.62976 1194.0
    0.000787 693.62067 1301.62646 1271.0
    0.000712 693.33514 1395.95532 1405.0
    0.000643 693.04980 1466.90051 1555.0
    0.000606 692.76465 1483.73145 1651.0
    0.000625 692.47968 1457.50269 1601.0
    0.000659 692.19489 1410.05774 1518.0
    0.000693 691.91028 1360.55176 1443.0
    0.000748 691.62573 1317.68945 1337.0
    0.000742 691.34143 1282.52661 1348.0
    0.000759 691.05731 1252.36731 1317.0
    0.000796 690.77332 1204.45056 1257.0
    0.000775 690.48962 1149.95825 1290.0
    0.000845 690.20599 1090.42517 1183.0
    0.000834 689.92255 1033.24731 1199.0
    0.000945 689.63922 983.83179 1058.0
    0.000967 689.35608 944.65344 1034.0
    0.000988 689.07318 917.00848 1012.0
    0.000957 688.79041 898.06885 1045.0
    0.000968 688.50781 896.34735 1033.0
    0.000944 688.22540 904.12689 1059.0
    0.000880 687.94305 928.11969 1137.0
    0.000725 687.66095 976.11249 1380.0
    0.000604 687.37903 1060.42090 1656.0
    0.000500 687.09735 1195.81836 1999.0
    0.000485 686.81573 1394.61292 2063.0
    0.000492 686.53430 1659.47937 2033.0
    0.000467 686.25311 1968.99292 2142.0
    0.000445 685.97192 2276.29272 2248.0
    0.000417 685.69104 2504.70142 2398.0
    0.000370 685.41034 2582.26978 2700.0
    0.000357 685.12976 2515.28369 2803.0
    0.000355 684.84937 2385.75903 2814.0
    0.000393 684.56909 2280.61255 2542.0
    0.000428 684.28900 2244.13281 2337.0
    0.000448 684.00903 2273.93506 2234.0
    0.000443 683.72943 2326.39771 2258.0
    0.000461 683.44983 2337.50024 2169.0
    0.000452 683.17041 2268.11768 2212.0
    0.000475 682.89117 2130.97534 2104.0
    0.000501 682.61206 1966.18787 1995.0
    0.000537 682.33331 1807.09778 1862.0
    0.000575 682.05450 1672.51538 1738.0
    0.000633 681.77594 1567.95850 1581.0
    0.000670 681.49756 1489.04211 1493.0
    0.000718 681.21936 1425.38635 1393.0
    0.000769 680.94122 1367.90710 1301.0
    0.000820 680.66345 1313.61816 1219.0
    0.000823 680.38568 1263.71716 1215.0
    0.000853 680.10815 1220.86279 1172.0
    0.000908 679.83081 1187.79309 1101.0
    0.000893 679.55353 1166.49194 1120.0
    0.000885 679.27649 1157.64172 1130.0
    0.000878 678.99969 1160.64038 1139.0
    0.000919 678.72296 1173.98694 1088.0
    0.000892 678.44641 1195.66199 1121.0
    0.000894 678.16998 1223.27625 1119.0
    0.000779 677.89380 1253.94788 1283.0
    0.000712 677.61768 1284.17053 1404.0
    0.000716 677.34192 1310.03528 1397.0
    0.000641 677.06622 1328.15955 1561.0
    0.000625 676.79065 1336.59741 1601.0
    0.000637 676.51532 1335.35510 1570.0
    0.000659 676.24011 1326.10876 1518.0
    0.000678 675.96503 1310.51587 1474.0
    0.000752 675.69025 1291.32495 1329.0
    0.000740 675.41553 1268.10547 1351.0
    0.000725 675.14093 1242.20422 1379.0
    0.000776 674.86658 1213.91919 1288.0
    0.000723 674.59235 1183.49573 1384.0
    0.000740 674.31842 1151.09534 1352.0
    0.000814 674.04456 1116.72290 1229.0
    0.000826 673.77081 1080.56323 1211.0
    0.000900 673.49731 1127.51636 1111.0
    0.000917 673.22388 1095.90234 1091.0
    0.000944 672.95068 1069.98523 1059.0
    0.000905 672.67773 1050.03210 1105.0
    0.001046 672.40485 1036.63892 956.0
    0.001015 672.13214 1029.55981 985.0
    0.001018 671.85962 1028.09827 982.0
    0.001036 671.58716 1031.74109 965.0
    0.000966 671.31494 1081.66052 1035.0
    0.000973 671.04303 1097.59839 1028.0
    0.000969 670.77118 1118.42651 1032.0
    0.000950 670.49945 1143.45276 1053.0
    0.000914 670.22791 1171.53320 1094.0
    0.000833 669.95654 1201.27417 1201.0
    0.000796 669.68530 1231.45911 1257.0
    0.000822 669.41431 1261.55530 1217.0
    0.000781 669.14343 1292.01453 1281.0
    0.000784 668.87274 1324.08301 1275.0
    0.000759 668.60223 1359.46387 1317.0
    0.000758 668.33185 1400.12549 1319.0
    0.000671 668.06152 1447.99280 1490.0
    0.000682 667.79163 1505.50488 1466.0
    0.000670 667.52173 1575.85291 1493.0
    0.000629 667.25201 1663.31079 1589.0
    0.000604 666.98248 1773.95923 1656.0
    0.000557 666.71313 1916.81262 1794.0
    0.000474 666.44397 2106.26807 2111.0
    0.000380 666.17493 2366.65332 2632.0
    0.0003026 665.90601 2737.37891 3305.0
    0.0002446 665.63727 3278.80298 4088.0
    0.0002085 665.36877 4074.43457 4797.0
    0.0001755 665.10028 5224.21045 5698.0
    0.0001424 664.83221 6809.57275 7024.0
    0.0001187 664.56415 8812.56641 8423.0
    0.0000997 664.29620 10900.58301 10027.0
    0.0000870 664.02850 12291.63867 11497.0
    0.0000834 663.76099 12219.93945 11989.0
    0.0000909 663.49359 10892.77637 11004.0
    0.0001069 663.22644 9293.90723 9355.0
    0.0001243 662.95935 8139.01025 8042.0
    0.0001421 662.69244 7642.44141 7037.0
    0.0001474 662.42572 7687.10596 6785.0
    0.0001475 662.15912 7891.46680 6778.0
    0.0001524 661.89270 7709.13525 6563.0
    0.0001622 661.62659 6880.29492 6167.0
    0.0001922 661.36053 5691.02686 5203.0
    0.0002380 661.09460 4552.45850 4202.0
    0.0003020 660.82886 3643.46899 3311.0
    0.000383 660.56329 2976.04883 2608.0
    0.000469 660.29791 2501.80518 2134.0
    0.000547 660.03271 2166.56104 1829.0
    0.000632 659.76764 1924.39661 1583.0
    0.000646 659.50269 1745.66125 1547.0
    0.000696 659.23792 1617.12341 1437.0
    0.000737 658.97327 1506.11597 1357.0
    0.000775 658.70898 1414.86536 1291.0
    0.000809 658.44470 1336.91858 1236.0
    0.000833 658.18066 1269.00330 1201.0
    0.000924 657.91675 1209.17651 1082.0
    0.000927 657.65302 1156.27747 1079.0
    0.000960 657.38934 1109.49780 1042.0
    0.000984 657.12598 1073.35608 1016.0
    0.001083 656.86273 1036.93701 923.0
    0.001030 656.59961 1004.63129 971.0
    0.001098 656.33667 975.96796 911.0
    0.001122 656.07391 950.98340 891.0
    0.001202 655.81122 928.70300 832.0
    0.001168 655.54895 909.25519 856.0
    0.001232 655.28662 892.36926 812.0
    0.001211 655.02454 878.05963 826.0
    0.001181 654.76257 864.51721 847.0
    0.001230 654.50079 853.94690 813.0
    0.001261 654.23920 845.03265 793.0
    0.001271 653.97778 837.78802 787.0
    0.001148 653.71643 831.39258 871.0
    0.001119 653.45532 826.57275 894.0
    0.001238 653.19440 822.93073 808.0
    0.001261 652.93353 820.43414 793.0
    0.001263 652.67297 818.62518 792.0
    0.001287 652.41254 818.50360 777.0
    0.001185 652.15216 819.70306 844.0
    0.001145 651.89203 822.43488 873.0
    0.001153 651.63208 826.83417 867.0
    0.001142 651.37225 833.99414 876.0
    0.001245 651.11267 844.68872 803.0
    0.001198 650.85321 860.52783 835.0
    0.001164 650.59387 883.90839 859.0
    0.001192 650.33466 918.18872 839.0
    0.001155 650.07568 967.70258 866.0
    0.001106 649.81683 1037.52942 904.0
    0.001029 649.55823 1132.75513 972.0
    0.000874 649.29974 1257.76489 1144.0
    0.000766 649.04144 1414.61499 1305.0
    0.000622 648.78320 1601.77100 1609.0
    0.000549 648.52521 1812.52332 1822.0
    0.000467 648.26733 2033.21948 2140.0
    0.000445 648.00970 2241.55566 2247.0
    0.000389 647.75220 2407.85840 2569.0
    0.000380 647.49487 2503.71533 2630.0
    0.000374 647.23767 2518.17065 2675.0
    0.000367 646.98059 2465.75293 2728.0
    0.000388 646.72369 2375.89453 2580.0
    0.000429 646.46710 2275.80566 2332.0
    0.000454 646.21051 2180.46802 2201.0
    0.000505 645.95416 2091.48267 1979.0
    0.000516 645.69800 1999.31470 1938.0
    0.000536 645.44189 1894.33264 1866.0
    0.000547 645.18604 1771.90430 1827.0
    0.000602 644.93030 1637.44568 1661.0
    0.000676 644.67474 1502.00439 1479.0
    0.000687 644.41937 1374.99512 1456.0
    0.000808 644.16412 1262.42493 1238.0
    0.000870 643.90900 1149.02185 1150.0
    0.000952 643.65424 1072.80310 1050.0
    0.000996 643.39941 1013.83325 1004.0
    0.000988 643.14484 969.78821 1012.0
    0.000982 642.89044 936.99200 1018.0
    0.000963 642.63617 911.88641 1038.0
    0.001011 642.38208 891.26324 989.0
    0.001013 642.12823 863.97455 987.0
    0.001043 641.87445 847.08569 959.0
    0.001091 641.62085 831.08154 917.0
    0.001125 641.36737 815.95880 889.0
    0.001174 641.11414 801.70496 852.0
    0.001161 640.86090 788.18542 861.0
    0.001143 640.60809 775.20874 875.0
    0.001229 640.35529 762.60693 814.0
    0.001247 640.10266 750.45313 802.0
    0.001232 639.85016 739.82227 812.0
    0.001182 639.59790 728.91925 846.0
    0.001330 639.34583 718.94354 752.0
    0.001344 639.09381 709.99268 744.0
    0.001305 638.84204 702.09875 766.0
    0.001372 638.59033 695.23737 729.0
    0.001362 638.33887 689.35254 734.0
    0.001406 638.08746 684.36896 711.0
    0.001326 637.83643 680.73657 754.0
    0.001340 637.58539 677.33740 746.0
    0.001410 637.33459 674.61151 709.0
    0.001274 637.08386 672.50342 785.0
    0.001431 636.83337 670.97589 699.0
    0.001362 636.58301 670.01050 734.0
    0.001340 636.33289 669.60541 746.0
    0.001361 636.08289 660.45044 735.0
    0.001372 635.83301 661.58472 729.0
    0.001406 635.58331 663.26770 711.0
    0.001441 635.33374 665.47516 694.0
    0.001361 635.08429 668.14581 735.0
    0.001302 634.83521 671.16345 768.0
    0.001316 634.58618 674.34967 760.0
    0.001414 634.33728 677.44019 707.0
    0.001502 634.08856 675.52039 666.0
    0.001447 633.83997 677.63049 691.0
    0.001362 633.59155 678.79254 734.0
    0.001418 633.34332 679.05383 705.0
    0.001397 633.09528 678.67047 716.0
    0.001335 632.84735 677.97241 749.0
    0.001397 632.59961 677.22943 716.0
    0.001475 632.35193 676.58032 678.0
    0.001412 632.10468 676.03510 708.0
    0.001379 631.85736 675.51959 725.0
    0.001458 631.61023 674.95459 686.0
    0.001309 631.36328 674.30463 764.0
    0.001377 631.11652 672.54871 726.0
    0.001319 630.86987 671.80005 758.0
    0.001292 630.62347 671.03711 774.0
    0.001350 630.37714 670.39105 741.0
    0.001350 630.13104 670.08673 741.0
    0.001418 629.88501 670.38995 705.0
    0.001393 629.63922 671.54413 718.0
    0.001321 629.39349 673.73901 757.0
    0.001342 629.14813 677.10315 745.0
    0.001339 628.90283 681.72858 747.0
    0.001353 628.65759 687.69049 739.0
    0.001337 628.41260 695.08081 748.0
    0.001412 628.16779 704.00006 708.0
    0.001340 627.92310 716.55304 746.0
    0.001406 627.67865 728.69470 711.0
    0.001199 627.43427 742.22260 834.0
    0.001314 627.19006 756.75391 761.0
    0.001198 626.94604 771.65735 835.0
    0.001151 626.70215 786.08441 869.0
    0.001140 626.45837 798.42633 877.0
    0.001056 626.21497 808.21234 947.0
    0.001114 625.97156 815.19470 898.0
    0.001060 625.72833 817.05798 943.0
    0.001159 625.48523 815.15875 863.0
    0.001119 625.24231 810.32782 894.0
    0.001105 624.99963 803.45886 905.0
    0.001155 624.75708 796.17480 866.0
    0.001163 624.51465 787.10632 860.0
    0.001199 624.27240 776.76611 834.0
    0.001198 624.03027 765.36975 835.0
    0.001195 623.78827 753.34839 837.0
    0.001250 623.54657 740.47845 800.0
    0.001318 623.30499 727.54968 759.0
    0.001359 623.06354 715.08307 736.0
    0.001441 622.82227 703.95270 694.0
    0.001377 622.58112 693.36743 726.0
    0.001466 622.34009 684.54364 682.0
    0.001449 622.09937 676.67560 690.0
    0.001488 621.85870 670.21967 672.0
    0.001395 621.61823 664.80640 717.0
    0.001462 621.37793 660.47620 684.0
    0.001368 621.13776 657.11035 731.0
    0.001399 620.89764 655.83636 715.0
    0.001435 620.65790 654.09271 697.0
    0.001404 620.41827 653.14807 712.0
    0.001366 620.17871 652.57642 732.0
    0.001397 619.93939 652.48950 716.0
    0.001439 619.70020 652.85913 695.0
    0.001406 619.46118 653.68781 711.0
    0.001497 619.22235 655.01398 668.0
    0.001393 618.98358 657.59705 718.0
    0.001418 618.74500 660.21179 705.0
    0.001497 618.50665 664.02454 668.0
    0.001355 618.26831 668.55933 738.0
    0.001406 618.03040 674.38788 711.0
    0.001311 617.79248 681.78937 763.0
    0.001397 617.55469 691.05212 716.0
    0.001323 617.31708 702.46393 756.0
    0.001412 617.07965 716.28320 708.0
    0.001328 616.84241 732.70636 753.0
    0.001340 616.60535 751.82751 746.0
    0.001368 616.36841 773.79871 731.0
    0.001346 616.13159 798.06775 743.0
    0.001282 615.89496 824.41882 780.0
    0.001230 615.65851 852.25848 813.0
    0.001139 615.42218 880.75555 878.0
    0.001089 615.18610 908.75397 918.0
    0.000983 614.95013 934.88806 1017.0
    0.000953 614.71436 957.56506 1049.0
    0.000978 614.47864 975.76947 1023.0
    0.000959 614.24316 988.90027 1043.0
    0.000915 614.00781 997.34186 1093.0
    0.000915 613.77264 1002.18854 1093.0
    0.000968 613.53766 1004.80316 1033.0
    0.000990 613.30280 1006.35028 1010.0
    0.000976 613.06805 1007.53546 1025.0
    0.000967 612.83350 1008.65375 1034.0
    0.001013 612.59918 1008.40326 987.0
    0.000968 612.36499 1008.82330 1033.0
    0.000930 612.13092 1008.55524 1075.0
    0.000931 611.89703 1007.56482 1074.0
    0.000906 611.66333 1005.77966 1104.0
    0.000907 611.42969 1005.23663 1103.0
    0.000920 611.19635 1001.87384 1087.0
    0.000916 610.96307 997.86737 1092.0
    0.000908 610.72998 993.03577 1101.0
    0.000935 610.49707 988.87469 1069.0
    0.000903 610.26434 984.97589 1107.0
    0.000975 610.03162 982.02887 1026.0
    0.001006 609.79926 980.46570 994.0
    0.001047 609.56696 984.09229 955.0
    0.000956 609.33484 985.89435 1046.0
    0.000988 609.10284 989.65710 1012.0
    0.000962 608.87109 994.13806 1039.0
    0.000982 608.63934 999.46600 1018.0
    0.000968 608.40796 1005.14349 1033.0
    0.000867 608.17664 1009.58441 1153.0
    0.000888 607.94543 1011.92090 1126.0
    0.000954 607.71442 1012.23846 1048.0
    0.000912 607.48358 1007.81915 1097.0
    0.000883 607.25281 999.66443 1132.0
    0.000933 607.02240 988.70343 1072.0
    0.000949 606.79199 976.37512 1054.0
    0.001013 606.56183 963.43317 987.0
    0.001094 606.33179 950.03076 914.0
    0.001073 606.10193 935.16388 932.0
    0.001111 605.87219 918.50256 900.0
    0.001094 605.64264 900.83655 914.0
    0.001088 605.41327 881.51984 919.0
    0.001135 605.18396 861.55475 881.0
    0.001116 604.95490 841.89063 896.0
    0.001224 604.72589 823.13074 817.0
    0.001314 604.49725 805.59747 761.0
    0.001277 604.26862 789.31091 783.0
    0.001284 604.04016 774.32983 779.0
    0.001403 603.81189 761.26221 713.0
    0.001351 603.58374 750.32849 740.0
    0.001285 603.35577 742.13037 778.0
    0.001439 603.12799 735.56628 695.0
    0.001335 602.90039 731.91492 749.0
    0.001319 602.67291 731.54791 758.0
    0.001353 602.44550 734.76080 739.0
    0.001393 602.21832 741.64685 718.0
    0.001385 601.99133 751.96313 722.0
    0.001312 601.76459 764.98700 762.0
    0.001263 601.53784 779.82153 792.0
    0.001323 601.31134 793.35974 756.0
    0.001247 601.08496 808.43347 802.0
    0.001319 600.85876 825.34076 758.0
    0.001198 600.63269 846.71161 835.0
    0.001179 600.40686 875.14838 848.0
    0.001110 600.18109 912.73889 901.0
    0.001078 599.95557 960.26849 928.0
    0.001026 599.73016 1015.73755 975.0
    0.000970 599.50482 1074.42297 1031.0
    0.000928 599.27985 1129.27112 1078.0
    0.000947 599.05487 1172.53198 1056.0
    0.000872 598.83014 1203.67578 1147.0
    0.000884 598.60553 1234.59827 1131.0
    0.000879 598.38104 1263.40991 1138.0
    0.000861 598.15680 1299.14819 1161.0
    0.000806 597.93268 1343.22400 1240.0
    0.000746 597.70874 1392.44995 1341.0
    0.000737 597.48486 1440.28174 1357.0
    0.000771 597.26123 1479.30139 1297.0
    0.000715 597.03778 1503.07092 1399.0
    0.000688 596.81433 1513.09412 1454.0
    0.000688 596.59131 1508.09448 1453.0
    0.000685 596.36829 1495.24292 1460.0
    0.000684 596.14539 1482.02368 1462.0
    0.000686 595.92273 1474.50720 1457.0
    0.000715 595.70020 1478.02075 1398.0
    0.000724 595.47778 1495.98572 1382.0
    0.000728 595.25562 1527.36121 1374.0
    0.000712 595.03357 1567.03796 1404.0
    0.000692 594.81165 1598.00342 1446.0
    0.000660 594.58990 1605.07153 1515.0
    0.000675 594.36829 1569.41650 1482.0
    0.000708 594.14697 1490.50635 1413.0
    0.000774 593.92572 1388.68176 1292.0
    0.000871 593.70465 1288.99512 1148.0
    0.000889 593.48364 1208.68408 1125.0
    0.000994 593.26288 1156.82898 1006.0
    0.000969 593.04230 1126.31287 1032.0
    0.000986 592.82184 1108.49573 1014.0
    0.001033 592.60156 1088.06946 968.0
    0.001032 592.38141 1055.34131 969.0
    0.001020 592.16144 1011.15161 980.0
    0.001110 591.94159 963.90601 901.0
    0.001189 591.72186 921.28241 841.0
    0.001300 591.50250 887.52240 769.0
    0.001309 591.28314 864.62634 764.0
    0.001263 591.06396 849.03137 792.0
    0.001261 590.84497 839.11371 793.0
    0.001252 590.62604 832.75482 799.0
    0.001353 590.40735 828.04065 739.0
    0.001245 590.18884 824.26935 803.0
    0.001255 589.97046 820.93921 797.0
    0.001326 589.75226 818.32654 754.0
    0.001340 589.53418 816.67114 746.0
    0.001289 589.31622 816.23633 776.0
    0.001295 589.09845 817.32941 772.0
    0.001267 588.88098 820.34430 789.0
    0.001325 588.66351 825.73303 755.0
    0.001266 588.44629 833.79865 790.0
    0.001266 588.22919 844.44421 790.0
    0.001289 588.01221 856.48608 776.0
    0.001211 587.79547 867.77283 826.0
    0.001312 587.57880 874.92291 762.0
    0.001205 587.36237 874.30646 830.0
    0.001192 587.14606 864.73651 839.0
    0.001267 586.92987 847.94897 789.0
    0.001319 586.71381 828.02881 758.0
    0.001253 586.49811 809.12683 798.0
    0.001277 586.28247 792.57715 783.0
    0.001406 586.06689 779.75055 711.0
    0.001340 585.85156 769.54742 746.0
    0.001335 585.63635 759.98035 749.0
    0.001280 585.42133 749.57385 781.0
    0.001391 585.20648 737.02716 719.0
    0.001445 584.99176 723.56122 692.0
    0.001412 584.77716 710.70905 708.0
    0.001399 584.56281 698.60309 715.0
    0.001439 584.34857 690.11353 695.0
    0.001471 584.13446 685.95795 680.0
    0.001416 583.92059 686.66693 706.0
    0.001506 583.70685 692.06036 664.0
    0.001458 583.49323 702.56232 686.0
    0.001401 583.27979 717.68079 714.0
    0.001425 583.06653 738.38788 702.0
    0.001479 582.85339 764.32520 676.0
    0.001431 582.64044 794.11169 699.0
    0.001408 582.42767 829.49579 710.0
    0.001248 582.21503 868.89532 801.0
    0.001151 582.00250 910.85229 869.0
    0.001104 581.79016 953.02087 906.0
    0.001026 581.57806 992.32080 975.0
    0.000982 581.36603 1026.03894 1018.0
    0.000980 581.15424 1051.28821 1020.0
    0.000995 580.94257 1067.03723 1005.0
    0.000945 580.73096 1074.36548 1058.0
    0.000935 580.51959 1077.17395 1069.0
    0.000984 580.30847 1079.53674 1016.0
    0.000964 580.09741 1084.74109 1037.0
    0.000980 579.88654 1094.22607 1020.0
    0.000947 579.67578 1107.10852 1056.0
    0.000994 579.46521 1120.28174 1006.0
    0.000907 579.25470 1128.84814 1103.0
    0.000903 579.04456 1127.20886 1108.0
    0.000869 578.83447 1110.50098 1151.0
    0.000936 578.62451 1081.24646 1068.0
    0.000949 578.41479 1044.22876 1054.0
    0.000927 578.20514 1003.76776 1079.0
    0.001009 577.99567 965.36523 991.0
    0.001019 577.78638 931.56293 981.0
    0.001094 577.57727 903.05469 914.0
    0.001144 577.36829 878.80853 874.0
    0.001174 577.15948 856.40857 852.0
    0.001193 576.95074 832.73596 838.0
    0.001206 576.74237 808.90167 829.0
    0.001221 576.53406 784.06311 819.0
    0.001195 576.32587 759.91296 837.0
    0.001330 576.11780 737.37738 752.0
    0.001348 575.90997 717.65411 742.0
    0.001353 575.70227 699.92169 739.0
    0.001340 575.49475 684.95538 746.0
    0.001374 575.28735 672.65631 728.0
    0.001389 575.08014 661.68103 720.0
    0.001391 574.87305 653.90686 719.0
    0.001490 574.66614 647.64008 671.0
    0.001502 574.45941 642.68762 666.0
    0.001506 574.25287 638.84418 664.0
    0.001550 574.04645 636.10803 645.0
    0.001495 573.84021 633.72882 669.0
    0.001508 573.63403 631.83881 663.0
    0.001543 573.42810 630.28491 648.0
    0.001623 573.22235 628.90979 616.0
    0.001481 573.01672 627.80725 675.0
    0.001595 572.81128 626.27667 627.0
    0.001590 572.60596 624.44849 629.0
    0.001546 572.40082 622.32324 647.0
    0.001558 572.19586 619.95898 642.0
    0.001647 571.99091 617.54871 607.0
    0.001605 571.78632 615.26471 623.0
    0.001600 571.58179 613.22162 625.0
    0.001664 571.37750 612.06183 601.0
    0.001575 571.17328 610.71985 635.0
    0.001520 570.96930 609.53278 658.0
    0.001590 570.76544 608.58215 629.0
    0.001592 570.56171 607.90497 628.0
    0.001546 570.35809 607.60083 647.0
    0.001603 570.15472 607.81256 624.0
    0.001486 569.95148 609.26788 673.0
    0.001572 569.74835 610.97449 636.0
    0.001597 569.54559 613.91107 626.0
    0.001543 569.34277 615.36548 648.0
    0.001664 569.14020 620.26678 601.0
    0.001565 568.93774 626.31152 639.0
    0.001558 568.73541 634.09528 642.0
    0.001626 568.53339 642.43787 615.0
    0.001558 568.33148 652.10620 642.0
    0.001548 568.12964 662.55902 646.0
    0.001570 567.92804 673.47858 637.0
    0.001481 567.72650 683.24878 675.0
    0.001511 567.52515 693.74860 662.0
    0.001387 567.32397 703.30066 721.0
    0.001486 567.12305 711.33478 673.0
    0.001441 566.92218 717.78284 694.0
    0.001445 566.72156 721.97968 692.0
    0.001383 566.52100 724.53735 723.0
    0.001399 566.32062 725.44824 715.0
    0.001344 566.12048 725.26483 744.0
    0.001389 565.92047 724.96301 720.0
    0.001433 565.72052 722.66986 698.0
    0.001333 565.52087 719.40118 750.0
    0.001350 565.32123 715.26001 741.0
    0.001399 565.12183 710.46979 715.0
    0.001335 564.92261 705.39703 749.0
    0.001387 564.72357 700.51025 721.0
    0.001495 564.52460 696.30939 669.0
    0.001484 564.32593 693.20862 674.0
    0.001493 564.12726 691.99799 670.0
    0.001486 563.92877 691.82837 673.0
    0.001408 563.73059 693.27667 710.0
    0.001458 563.53247 696.38696 686.0
    0.001536 563.33447 701.53473 651.0
    0.001429 563.13672 709.05841 700.0
    0.001546 562.93903 716.93219 647.0
    0.001493 562.74152 726.06500 670.0
    0.001346 562.54431 736.16083 743.0
    0.001326 562.34711 746.89478 754.0
    0.001164 562.15009 757.94476 859.0
    0.001218 561.95325 769.15240 821.0
    0.001227 561.75653 780.27698 815.0
    0.001227 561.56006 791.92780 815.0
    0.001316 561.36371 804.41583 760.0
    0.001292 561.16748 817.04901 774.0
    0.001218 560.97144 830.17407 821.0
    0.001261 560.77557 843.46674 793.0
    0.001148 560.57983 856.36353 871.0
    0.001099 560.38428 867.28381 910.0
    0.001125 560.18890 875.19824 889.0
    0.001126 559.99365 878.21954 888.0
    0.001096 559.79852 877.62567 912.0
    0.001079 559.60364 873.46698 927.0
    0.001199 559.40881 867.59351 834.0
    0.001203 559.21429 862.22137 831.0
    0.001199 559.01990 859.27863 834.0
    0.001253 558.82556 860.07159 798.0
    0.001299 558.63141 865.42395 770.0
    0.001289 558.43750 874.80835 776.0
    0.001233 558.24365 887.83356 811.0
    0.001211 558.05005 903.54047 826.0
    0.001192 557.85657 920.83478 839.0
    0.001144 557.66321 938.35028 874.0
    0.001095 557.47009 954.22852 913.0
    0.001065 557.27710 966.12274 939.0
    0.001017 557.08417 971.86694 983.0
    0.000973 556.89154 970.67072 1028.0
    0.001119 556.69910 963.17981 894.0
    0.001089 556.50665 951.53229 918.0
    0.001160 556.31451 937.85626 862.0
    0.001105 556.12244 923.71808 905.0
    0.001238 555.93054 909.03857 808.0
    0.001163 555.73883 895.68481 860.0
    0.001163 555.54730 882.18030 860.0
    0.001225 555.35590 867.78839 816.0
    0.001272 555.16467 852.17053 786.0
    0.001256 554.97357 835.74786 796.0
    0.001374 554.78271 819.51727 728.0
    0.001239 554.59192 804.58875 807.0
    0.001422 554.40137 791.92242 703.0
    0.001441 554.21088 782.74316 694.0
    0.001502 554.02063 776.50848 666.0
    0.001420 553.83044 773.85254 704.0
    0.001395 553.64056 774.63922 717.0
    0.001364 553.45074 778.42145 733.0
    0.001325 553.26117 784.46936 755.0
    0.001339 553.07166 791.81238 747.0
    0.001285 552.88239 799.31891 778.0
    0.001178 552.69318 805.88177 849.0
    0.001215 552.50421 810.78845 823.0
    0.001157 552.31543 812.62732 864.0
    0.001171 552.12677 811.48102 854.0
    0.001269 551.93823 807.79492 788.0
    0.001218 551.74988 802.18121 821.0
    0.001368 551.56158 795.90326 731.0
    0.001362 551.37366 788.21490 734.0
    0.001393 551.18585 779.95264 718.0
    0.001292 550.99811 771.17450 774.0
    0.001335 550.81055 761.70129 749.0
    0.001376 550.62323 751.48535 727.0
    0.001366 550.43597 740.56299 732.0
    0.001285 550.24890 729.05017 778.0
    0.001370 550.06207 717.26538 730.0
    0.001370 549.87531 705.52136 730.0
    0.001504 549.68866 694.42017 665.0
    0.001445 549.50220 685.36316 692.0
    0.001543 549.31610 675.77527 648.0
    0.001425 549.12994 666.83722 702.0
    0.001558 548.94403 658.61884 642.0
    0.001527 548.75824 650.72717 655.0
    0.001548 548.57257 644.47137 646.0
    0.001567 548.38715 639.16272 638.0
    0.001462 548.20190 634.77155 684.0
    0.001546 548.01678 631.26776 647.0
    0.001563 547.83185 629.52094 640.0
    0.001572 547.64697 628.01135 636.0
    0.001621 547.46228 627.26569 617.0
    0.001502 547.27777 627.28479 666.0
    0.001513 547.09357 627.28253 661.0
    0.001597 546.90936 629.07709 626.0
    0.001572 546.72540 631.73059 636.0
    0.001524 546.54150 635.21082 656.0
    0.001572 546.35791 639.57776 636.0
    0.001453 546.17432 644.51489 688.0
    0.001513 545.99103 650.03900 661.0
    0.001422 545.80780 656.06964 703.0
    0.001389 545.62482 662.56287 720.0
    0.001513 545.44189 669.54358 661.0
    0.001435 545.25916 677.00732 697.0
    0.001515 545.07672 684.97577 660.0
    0.001458 544.89429 693.40094 686.0
    0.001486 544.71204 702.11133 673.0
    0.001353 544.53003 710.87659 739.0
    0.001364 544.34808 719.18036 733.0
    0.001335 544.16638 726.63818 749.0
    0.001256 543.98480 732.87836 796.0
    0.001280 543.80334 737.95123 781.0
    0.001325 543.62207 741.54169 755.0
    0.001214 543.44104 743.19495 824.0
    0.001287 543.26007 746.75220 777.0
    0.001314 543.07928 749.40393 761.0
    0.001337 542.89874 752.68585 748.0
    0.001379 542.71826 756.82697 725.0
    0.001453 542.53796 761.86218 688.0
    0.001497 542.35785 767.71057 668.0
    0.001276 542.17786 774.27863 784.0
    0.001333 541.99811 781.65704 750.0
    0.001222 541.81848 787.11304 818.0
    0.001267 541.63898 796.26965 789.0
    0.001256 541.45972 806.73114 796.0
    0.001321 541.28052 817.79688 757.0
    0.001274 541.10150 830.06592 785.0
    0.001261 540.92261 843.90857 793.0
    0.001295 540.74408 859.87378 772.0
    0.001248 540.56555 878.40436 801.0
    0.001364 540.38721 899.68250 733.0
    0.001280 540.20905 923.30573 781.0
    0.001189 540.03094 948.13226 841.0
    0.001221 539.85315 972.20227 819.0
    0.001085 539.67548 992.90546 922.0
    0.001079 539.49792 1007.48041 927.0
    0.000985 539.32062 1013.95313 1015.0
    0.001010 539.14337 1011.96442 990.0
    0.001031 538.96631 1002.92706 970.0
    0.001112 538.78943 989.32391 899.0
    0.001211 538.61273 973.80859 826.0
    0.001145 538.43616 959.21869 873.0
    0.001351 538.25977 945.20728 740.0
    0.001176 538.08356 932.76105 850.0
    0.001261 537.90741 921.20386 793.0
    0.001195 537.73157 909.01733 837.0
    0.001227 537.55585 895.40802 815.0
    0.001241 537.38025 879.73621 806.0
    0.001227 537.20483 861.81482 815.0
    0.001261 537.02954 841.82806 793.0
    0.001195 536.85443 820.76959 837.0
    0.001305 536.67963 798.93524 766.0
    0.001379 536.50482 777.78845 725.0
    0.001344 536.33020 758.06519 744.0
    0.001359 536.15576 740.93591 736.0
    0.001466 535.98145 726.42175 682.0
    0.001366 535.80737 714.26147 732.0
    0.001342 535.63342 704.49579 745.0
    0.001475 535.45959 696.41089 678.0
    0.001458 535.28595 689.53973 686.0
    0.001393 535.11255 683.63593 718.0
    0.001346 534.93921 678.65436 743.0
    0.001425 534.76611 674.60278 702.0
    0.001422 534.59314 671.53052 703.0
    0.001524 534.42029 669.57166 656.0
    0.001481 534.24762 668.92908 675.0
    0.001565 534.07520 667.89362 639.0
    0.001370 533.90283 667.14795 730.0
    0.001414 533.73065 666.66748 707.0
    0.001447 533.55872 666.39044 691.0
    0.001366 533.38684 667.07281 732.0
    0.001481 533.21515 668.81647 675.0
    0.001543 533.04370 671.88135 648.0
    0.001524 532.87231 691.27271 656.0
    0.001577 532.70117 697.89197 634.0
    0.001460 532.53015 706.28815 685.0
    0.001439 532.35931 715.32709 695.0
    0.001379 532.18854 725.12091 725.0
    0.001420 532.01807 733.92871 704.0
    0.001443 531.84772 744.17462 693.0
    0.001357 531.67749 753.97510 737.0
    0.001255 531.50751 762.83844 797.0
    0.001311 531.33765 769.67017 763.0
    0.001259 531.16791 782.93427 794.0
    0.001255 530.99835 787.41095 797.0
    0.001267 530.82892 790.56238 789.0
    0.001280 530.65973 793.04407 781.0
    0.001339 530.49072 795.41278 747.0
    0.001372 530.32184 798.32623 729.0
    0.001397 530.15314 802.05634 716.0
    0.001433 529.98456 806.68616 698.0
    0.001374 529.81616 811.75586 728.0
    0.001285 529.64795 815.85999 778.0
    0.001259 529.47986 822.16095 794.0
    0.001241 529.31195 827.81989 806.0
    0.001227 529.14423 832.73163 815.0
    0.001206 528.97656 836.59753 829.0
    0.001295 528.80927 839.37378 772.0
    0.001304 528.64197 841.43652 767.0
    0.001276 528.47491 843.58636 784.0
    0.001256 528.30798 846.89374 796.0
    0.001236 528.14124 852.45599 809.0
    0.001348 527.97461 861.21771 742.0
    0.001279 527.80823 874.04657 782.0
    0.001266 527.64197 891.16779 790.0
    0.001221 527.47589 913.15765 819.0
    0.001205 527.30994 940.56073 830.0
    0.001083 527.14417 974.77838 923.0
    0.001121 526.97852 1016.82849 892.0
    0.001062 526.81317 1070.46094 942.0
    0.000920 526.64789 1140.85107 1087.0
    0.000829 526.48273 1235.93286 1206.0
    0.000661 526.31781 1365.99060 1513.0
    0.000596 526.15308 1543.49316 1677.0
    0.000534 525.98846 1780.98438 1871.0
    0.000457 525.82397 2085.99097 2190.0
    0.000398 525.65973 2446.71899 2512.0
    0.000356 525.49561 2806.52490 2806.0
    0.0003226 525.33160 3048.14307 3100.0
    0.0003219 525.16779 3063.22803 3107.0
    0.0003416 525.00427 2860.87305 2927.0
    0.000381 524.84076 2563.36890 2623.0
    0.000435 524.67749 2286.76709 2298.0
    0.000502 524.51434 2087.62939 1994.0
    0.000548 524.35138 1980.65759 1826.0
    0.000553 524.18860 1960.02881 1808.0
    0.000544 524.02600 2002.86572 1839.0
    0.000540 523.86346 2060.42456 1852.0
    0.000516 523.70123 2065.79346 1937.0
    0.000529 523.53906 1961.34839 1889.0
    0.000606 523.37708 1772.20862 1649.0
    0.000649 523.21521 1558.31714 1540.0
    0.000810 523.05371 1363.59192 1235.0
    0.000903 522.89215 1203.35754 1108.0
    0.001048 522.73090 1077.63611 954.0
    0.001192 522.56970 980.87653 839.0
    0.001285 522.40875 907.01550 778.0
    0.001335 522.24792 850.33911 749.0
    0.001346 522.08734 808.95062 743.0
    0.001429 521.92682 774.75006 700.0
    0.001418 521.76654 747.87885 705.0
    0.001520 521.60638 726.93372 658.0
    0.001570 521.44635 711.15826 637.0
    0.001508 521.28662 700.39014 663.0
    0.001504 521.12695 694.81525 665.0
    0.001420 520.96747 695.87830 704.0
    0.001460 520.80817 704.93933 685.0
    0.001279 520.64899 723.90900 782.0
    0.001181 520.49005 754.55927 847.0
    0.000997 520.33124 797.80426 1003.0
    0.000929 520.17255 852.91486 1077.0
    0.000916 520.01404 916.65295 1092.0
    0.000864 519.85577 981.64832 1158.0
    0.000874 519.69757 1039.83130 1144.0
    0.000847 519.53961 1077.90308 1181.0
    0.000781 519.38184 1086.62402 1280.0
    0.000853 519.22418 1066.34851 1172.0
    0.000864 519.06665 1027.76501 1157.0
    0.000870 518.90936 984.45789 1150.0
    0.000949 518.75220 947.01758 1054.0
    0.000947 518.59528 921.44910 1056.0
    0.000931 518.43848 908.14490 1074.0
    0.000965 518.28180 906.14056 1036.0
    0.000998 518.12524 908.07672 1002.0
    0.001002 517.96899 905.72162 998.0
    0.001013 517.81281 892.82660 987.0
    0.001043 517.65680 868.36316 959.0
    0.001140 517.50104 836.45056 877.0
    0.001192 517.34540 802.55499 839.0
    0.001351 517.18994 771.44305 740.0
    0.001271 517.03461 746.83429 787.0
    0.001456 516.87946 727.79547 687.0
    0.001538 516.72449 714.69672 650.0
    0.001368 516.56970 705.13055 731.0
    0.001374 516.41504 696.35834 728.0
    0.001453 516.26062 686.72272 688.0
    0.001515 516.10626 676.35944 660.0
    0.001471 515.95209 666.85046 680.0
    0.001563 515.79816 658.78363 640.0
    0.001555 515.64441 652.33942 643.0
    0.001553 515.49072 647.60767 644.0
    0.001658 515.33728 642.98419 603.0
    0.001603 515.18396 639.27222 624.0
    0.001616 515.03082 635.09052 619.0
    0.001527 514.87787 629.74628 655.0
    0.001543 514.72510 622.99390 648.0
    0.001675 514.57245 616.26636 597.0
    0.001686 514.41998 610.11609 593.0
    0.001689 514.26770 605.33417 592.0
    0.001675 514.11554 602.34033 597.0
    0.001645 513.96362 600.18787 608.0
    0.001661 513.81189 587.92041 602.0
    0.001667 513.66022 586.69550 600.0
    0.001736 513.50879 584.46033 576.0
    0.001664 513.35748 580.64526 601.0
    0.001815 513.20642 575.71790 551.0
    0.001647 513.05548 570.15594 607.0
    0.001672 512.90466 565.14636 598.0
    0.001706 512.75409 561.41016 586.0
    0.001761 512.60364 559.50122 568.0
    0.001715 512.45331 559.25159 583.0
    0.001698 512.30328 560.57935 589.0
    0.001724 512.15338 563.21075 580.0
    0.001629 512.00360 566.88562 614.0
    0.001639 511.85400 571.60693 610.0
    0.001656 511.70459 577.99750 604.0
    0.001695 511.55530 586.71832 590.0
    0.001595 511.40625 598.71252 627.0
    0.001524 511.25735 614.52405 656.0
    0.001543 511.10861 634.29462 648.0
    0.001337 510.95999 657.38617 748.0
    0.001326 510.81161 682.59198 754.0
    0.001285 510.66333 707.89514 778.0
    0.001285 510.51532 730.41602 778.0
    0.001244 510.36746 746.88562 804.0
    0.001119 510.21970 754.81506 894.0
    0.001164 510.07208 753.86487 859.0
    0.001229 509.92474 746.02795 814.0
    0.001233 509.77750 734.38989 811.0
    0.001328 509.63046 721.84210 753.0
    0.001344 509.48364 710.36066 744.0
    0.001351 509.33688 701.13300 740.0
    0.001412 509.19031 694.34283 708.0
    0.001475 509.04391 689.18878 678.0
    0.001385 508.89780 684.16650 722.0
    0.001372 508.75174 677.73083 729.0
    0.001427 508.60593 670.04846 701.0
    0.001335 508.46021 659.87537 749.0
    0.001479 508.31473 649.03107 676.0
    0.001475 508.16934 638.58319 678.0
    0.001642 508.02420 629.12036 609.0
    0.001592 507.87915 621.85321 628.0
    0.001675 507.73434 616.90674 597.0
    0.001653 507.58966 614.44452 605.0
    0.001517 507.44519 616.79578 659.0
    0.001570 507.30078 619.03217 637.0
    0.001538 507.15671 623.51019 650.0
    0.001560 507.01273 629.02441 641.0
    0.001490 506.86893 635.56854 671.0
    0.001420 506.72525 642.78943 704.0
    0.001603 506.58182 650.19714 624.0
    0.001531 506.43851 657.80347 653.0
    0.001488 506.29541 665.22321 672.0
    0.001531 506.15244 672.28180 653.0
    0.001355 506.00967 680.07086 738.0
    0.001445 505.86703 685.88141 692.0
    0.001318 505.72461 691.74371 759.0
    0.001383 505.58228 697.49939 723.0
    0.001425 505.44025 703.10895 702.0
    0.001529 505.29831 708.31860 654.0
    0.001495 505.15656 712.63428 669.0
    0.001431 505.01495 715.00128 699.0
    0.001502 504.87360 714.34998 666.0
    0.001443 504.73236 710.12872 693.0
    0.001497 504.59128 702.89270 668.0
    0.001508 504.45038 693.76489 663.0
    0.001536 504.30966 684.58002 651.0
    0.001529 504.16907 676.31067 654.0
    0.001499 504.02869 669.59424 667.0
    0.001590 503.88855 664.09180 629.0
    0.001664 503.74847 660.70551 601.0
    0.001460 503.60867 658.27362 685.0
    0.001522 503.46893 656.05072 657.0
    0.001493 503.32941 653.50537 670.0
    0.001524 503.19009 650.73456 656.0
    0.001558 503.05093 648.43329 642.0
    0.001567 502.91190 647.61389 638.0
    0.001570 502.77313 649.34869 637.0
    0.001570 502.63443 654.61603 637.0
    0.001565 502.49591 664.20526 639.0
    0.001486 502.35757 678.63708 673.0
    0.001590 502.21951 698.05249 629.0
    0.001563 502.08154 722.19220 640.0
    0.001422 501.94379 750.44226 703.0
    0.001238 501.80615 781.00690 808.0
    0.001188 501.66867 811.96490 842.0
    0.001122 501.53143 840.44318 891.0
    0.000978 501.39435 863.02533 1022.0
    0.000968 501.25742 876.44427 1033.0
    0.000986 501.12070 878.88721 1014.0
    0.000948 500.98410 870.95880 1055.0
    0.001059 500.84766 855.44806 944.0
    0.001188 500.71152 836.02075 842.0
    0.001167 500.57544 815.96802 857.0
    0.001238 500.43951 797.25421 808.0
    0.001355 500.30383 780.91895 738.0
    0.001431 500.16827 766.78241 699.0
    0.001238 500.03293 753.71362 808.0
    0.001319 499.89780 740.30933 758.0
    0.001203 499.76276 724.50378 831.0
    0.001247 499.62790 705.93042 802.0
    0.001294 499.49326 685.06146 773.0
    0.001404 499.35873 663.05017 712.0
    0.001439 499.22440 641.14124 695.0
    0.001661 499.09033 620.35767 602.0
    0.001681 498.95636 601.26373 595.0
    0.001709 498.82254 584.45667 585.0
    0.001825 498.68893 570.02460 548.0
    0.001773 498.55548 558.76605 564.0
    0.001887 498.42224 549.05603 530.0
    0.001792 498.28915 541.22614 558.0
    0.001761 498.15622 535.06989 568.0
    0.001838 498.02347 530.27765 544.0
    0.001901 497.89090 526.55798 526.0
    0.001942 497.75851 523.70605 515.0
    0.001859 497.62631 521.42712 538.0
    0.001883 497.49429 519.10681 531.0
    0.001876 497.36243 517.64349 533.0
    0.001894 497.23071 516.45752 528.0
    0.001818 497.09921 515.83374 550.0
    0.001745 496.96783 515.01544 573.0
    0.001776 496.83670 514.34674 563.0
    0.001730 496.70572 513.96954 578.0
    0.001828 496.57489 513.06287 547.0
    0.001701 496.44431 512.71704 588.0
    0.001862 496.31381 512.75104 537.0
    0.001715 496.18347 512.31793 583.0
    0.001938 496.05341 512.20453 516.0
    0.001776 495.92352 512.14880 563.0
    0.001802 495.79370 512.14777 555.0
    0.001761 495.66415 512.20386 568.0
    0.001786 495.53473 512.33105 560.0
    0.001789 495.40549 512.57501 559.0
    0.001751 495.27646 512.60236 571.0
    0.001984 495.14761 513.06598 504.0
    0.001848 495.01886 513.69153 541.0
    0.001751 494.89038 514.64349 571.0
    0.001957 494.76202 515.67078 511.0
    0.001905 494.63382 516.88831 525.0
    0.001866 494.50586 518.37683 536.0
    0.001890 494.37805 520.11487 529.0
    0.001748 494.25040 522.12311 572.0
    0.001795 494.12296 524.13245 557.0
    0.001942 493.99564 526.80505 515.0
    0.001992 493.86856 529.79272 502.0
    0.001887 493.74161 533.11517 530.0
    0.001757 493.61487 536.73914 569.0
    0.001852 493.48828 540.63440 540.0
    0.001661 493.36191 544.63556 602.0
    0.001658 493.23560 548.69244 603.0
    0.001667 493.10965 552.65918 600.0
    0.001656 492.98380 556.44672 604.0
    0.001678 492.85806 559.83887 596.0
    0.001570 492.73257 563.06067 637.0
    0.001742 492.60724 566.05548 574.0
    0.001718 492.48206 568.92157 582.0
    0.001721 492.35712 571.71130 581.0
    0.001692 492.23233 575.37512 591.0
    0.001689 492.10770 578.28839 592.0
    0.001821 491.98325 581.17529 549.0
    0.001761 491.85898 583.99915 568.0
    0.001623 491.73486 586.83105 616.0
    0.001626 491.61099 589.74768 615.0
    0.001689 491.48727 593.06421 592.0
    0.001805 491.36371 596.32599 554.0
    0.001718 491.24033 599.78107 582.0
    0.001631 491.11716 603.36914 613.0
    0.001631 490.99411 607.13293 613.0
    0.001751 490.87131 611.35138 571.0
    0.001664 490.74866 615.20380 601.0
    0.001675 490.62616 619.00916 597.0
    0.001618 490.50381 621.47845 618.0
    0.001704 490.38168 625.21234 587.0
    0.001570 490.25983 628.64624 637.0
    0.001613 490.13806 631.53418 620.0
    0.001522 490.01648 633.82941 657.0
    0.001462 489.89505 635.28351 684.0
    0.001451 489.77380 635.81433 689.0
    0.001404 489.65280 635.41986 712.0
    0.001504 489.53195 634.21387 665.0
    0.001506 489.41122 632.39655 664.0
    0.001587 489.29077 630.20203 630.0
    0.001789 489.17041 627.93536 559.0
    0.001560 489.05029 625.58929 641.0
    0.001695 488.93027 623.34705 590.0
    0.001582 488.81055 622.57153 632.0
    0.001709 488.69092 620.65637 585.0
    0.001748 488.57150 618.83600 572.0
    0.001565 488.45224 617.09888 639.0
    0.001610 488.33319 615.42798 621.0
    0.001656 488.21429 613.88348 604.0
    0.001597 488.09561 612.32385 626.0
    0.001570 487.97705 610.80493 637.0
    0.001565 487.85876 609.32849 639.0
    0.001664 487.74057 607.90790 601.0
    0.001570 487.62259 606.81104 637.0
    0.001681 487.50482 606.33276 595.0
    0.001675 487.38721 605.43860 597.0
    0.001733 487.26974 604.80627 577.0
    0.001672 487.15250 604.41345 598.0
    0.001613 487.03540 604.19287 620.0
    0.001715 486.91852 604.05695 583.0
    0.001761 486.80185 603.80707 568.0
    0.001656 486.68530 603.38336 604.0
    0.001647 486.56891 602.77795 607.0
    0.001603 486.45276 602.08221 624.0
    0.001565 486.33676 601.59460 639.0
    0.001672 486.22095 601.33929 598.0
    0.001736 486.10538 601.67358 576.0
    0.001761 485.98993 602.96747 568.0
    0.001761 485.87466 605.60309 568.0
    0.001686 485.75958 608.79144 593.0
    0.001742 485.64465 613.03418 574.0
    0.001634 485.52997 618.25195 612.0
    0.001623 485.41544 624.29108 616.0
    0.001675 485.30109 630.93646 597.0
    0.001730 485.18695 637.90955 578.0
    0.001595 485.07294 644.89844 627.0
    0.001626 484.95911 651.61230 615.0
    0.001678 484.84546 657.83734 596.0
    0.001524 484.73209 663.33575 656.0
    0.001603 484.61880 669.03479 624.0
    0.001522 484.50577 673.31531 657.0
    0.001527 484.39285 676.78058 655.0
    0.001550 484.28015 679.26428 645.0
    0.001555 484.16763 680.58484 643.0
    0.001580 484.05530 680.60968 633.0
    0.001517 483.94315 679.32251 659.0
    0.001466 483.83121 677.00598 682.0
    0.001536 483.71939 673.46057 651.0
    0.001623 483.60776 668.98932 616.0
    0.001736 483.49634 664.13440 576.0
    0.001675 483.38513 659.21411 597.0
    0.001610 483.27405 653.91949 621.0
    0.001570 483.16321 648.54413 637.0
    0.001698 483.05252 642.87683 589.0
    0.001603 482.94199 637.26709 624.0
    0.001515 482.83173 631.49451 660.0
    0.001684 482.72159 625.58923 594.0
    0.001637 482.61160 619.64447 611.0
    0.001669 482.50186 613.62091 599.0
    0.001570 482.39224 607.76965 637.0
    0.001658 482.28284 625.97534 603.0
    0.001572 482.17365 622.09393 636.0
    0.001613 482.06461 618.99139 620.0
    0.001605 481.95575 616.08398 623.0
    0.001585 481.84711 614.91901 631.0
    0.001789 481.73862 615.08069 559.0
    0.001712 481.63034 616.54810 584.0
    0.001623 481.52225 619.42340 616.0
    0.001678 481.41431 623.75122 596.0
    0.001582 481.30658 629.62946 632.0
    0.001647 481.19901 637.14325 607.0
    0.001681 481.09164 658.19690 595.0
    0.001631 480.98450 669.77765 613.0
    0.001600 480.87750 683.27368 625.0
    0.001672 480.77066 698.35962 598.0
    0.001613 480.66403 715.76715 620.0
    0.001621 480.55759 735.42792 617.0
    0.001481 480.45132 756.53711 675.0
    0.001560 480.34528 779.25012 641.0
    0.001473 480.23941 803.35394 679.0
    0.001364 480.13370 828.42773 733.0
    0.001323 480.02817 854.09760 756.0
    0.001233 479.92285 880.10999 811.0
    0.001245 479.81772 905.75464 803.0
    0.001018 479.71277 930.96643 982.0
    0.001082 479.60803 956.10077 924.0
    0.001037 479.50342 980.91223 964.0
    0.001014 479.39905 1006.32428 986.0
    0.001076 479.29483 1032.75208 929.0
    0.001074 479.19077 1061.18762 931.0
    0.000956 479.08694 1092.52502 1046.0
    0.001035 478.98334 1127.71460 966.0
    0.000981 478.87985 1167.95081 1019.0
    0.000921 478.77661 1214.97815 1086.0
    0.000853 478.67346 1271.18237 1173.0
    0.000742 478.57062 1340.56091 1348.0
    0.000695 478.46790 1429.16333 1438.0
    0.000592 478.36539 1545.50220 1689.0
    0.000473 478.26300 1700.01416 2112.0
    0.000414 478.16089 1905.37207 2413.0
    0.000371 478.05890 2173.70020 2696.0
    0.0003347 477.95712 2511.07300 2988.0
    0.0002979 477.85553 2904.73877 3357.0
    0.0002616 477.75415 3300.02319 3823.0
    0.0002386 477.65292 3586.94702 4191.0
    0.0002330 477.55191 3648.36768 4291.0
    0.0002477 477.45102 3461.29688 4037.0
    0.0002937 477.35043 3125.20532 3405.0
    0.0003454 477.24994 2767.53320 2895.0
    0.000415 477.14969 2469.39014 2411.0
    0.000455 477.04956 2262.58154 2200.0
    0.000479 476.94971 2152.40479 2089.0
    0.000472 476.84998 2131.60156 2120.0
    0.000446 476.75049 2182.34497 2242.0
    0.000440 476.65115 2267.97949 2275.0
    0.000398 476.55200 2326.33813 2513.0
    0.000405 476.45300 2291.30859 2469.0
    0.000423 476.35428 2141.74438 2364.0
    0.000485 476.25562 1918.95215 2062.0
    0.000604 476.15729 1682.63013 1657.0
    0.000767 476.05911 1470.34180 1304.0
    0.000903 475.96109 1295.31091 1108.0
    0.001035 475.86322 1157.13354 966.0
    0.001121 475.76559 1050.48291 892.0
    0.001258 475.66818 968.93872 795.0
    0.001233 475.57092 906.66736 811.0
    0.001414 475.47385 857.76392 707.0
    0.001355 475.37695 820.44116 738.0
    0.001520 475.28027 791.16205 658.0
    0.001493 475.18375 767.58002 670.0
    0.001368 475.08749 748.33142 731.0
    0.001427 474.99136 732.00488 701.0
    0.001502 474.89545 718.46790 666.0
    0.001435 474.79968 706.67157 697.0
    0.001451 474.70410 696.77014 689.0
    0.001684 474.60876 688.59991 594.0
    0.001698 474.51361 681.94641 589.0
    0.001686 474.41861 676.51282 593.0
    0.001818 474.32388 671.92267 550.0
    0.001590 474.22922 668.07422 629.0
    0.001733 474.13483 664.44598 577.0
    0.001572 474.04059 661.80975 636.0
    0.001495 473.94659 658.05719 669.0
    0.001531 473.85275 654.12634 653.0
    0.001506 473.75912 649.57941 664.0
    0.001560 473.66562 644.55774 641.0
    0.001531 473.57239 639.08777 653.0
    0.001595 473.47931 633.23138 627.0
    0.001587 473.38644 627.07397 630.0
    0.001692 473.29373 620.86078 591.0
    0.001613 473.20123 614.42383 620.0
    0.001773 473.10892 608.26105 564.0
    0.001675 473.01678 601.85754 597.0
    0.001621 472.92493 596.02002 617.0
    0.001661 472.83313 589.89435 602.0
    0.001658 472.74158 583.89868 603.0
    0.001675 472.65027 578.01752 597.0
    0.001629 472.55908 572.25366 614.0
    0.001721 472.46814 566.63885 581.0
    0.001689 472.37735 561.23499 592.0
    0.001754 472.28674 556.11475 570.0
    0.001821 472.19635 551.43652 549.0
    0.001835 472.10617 547.27606 545.0
    0.001873 472.01614 543.45801 534.0
    0.001805 471.92630 540.18048 554.0
    0.001770 471.83670 537.48309 565.0
    0.001629 471.74725 535.38849 614.0
    0.001783 471.65802 532.61896 561.0
    0.001789 471.56900 531.84436 559.0
    0.001667 471.48010 531.63800 600.0
    0.001570 471.39148 532.01294 637.0
    0.001715 471.30301 532.91309 583.0
    0.001653 471.21469 534.25568 605.0
    0.001570 471.12665 535.92346 637.0
    0.001529 471.03873 537.76422 654.0
    0.001597 470.95102 539.59558 626.0
    0.001647 470.86353 541.22803 607.0
    0.001695 470.77625 542.30151 590.0
    0.001563 470.68909 542.55243 640.0
    0.001610 470.60217 543.14325 621.0
    0.001613 470.51541 543.60156 620.0
    0.001647 470.42886 544.09839 607.0
    0.001736 470.34253 544.87360 576.0
    0.001818 470.25641 546.11700 550.0
    0.001767 470.17044 547.97540 566.0
    0.001818 470.08466 550.54712 550.0
    0.001862 469.99905 553.88281 537.0
    0.001730 469.91367 557.98584 578.0
    0.001621 469.82852 561.72064 617.0
    0.001692 469.74353 567.23602 591.0
    0.001634 469.65872 573.36005 612.0
    0.001597 469.57413 580.07587 626.0
    0.001721 469.48969 587.27258 581.0
    0.001642 469.40546 594.79492 609.0
    0.001639 469.32147 596.34760 610.0
    0.001645 469.23767 603.95831 608.0
    0.001613 469.15402 611.48260 620.0
    0.001715 469.07056 618.23914 583.0
    0.001642 468.98730 624.62213 609.0
    0.001506 468.90424 630.72455 664.0
    0.001712 468.82144 636.50751 584.0
    0.001580 468.73877 642.32697 633.0
    0.001672 468.65628 645.07849 598.0
    0.001684 468.57401 651.19543 594.0
    0.001678 468.49191 657.37006 596.0
    0.001667 468.41006 663.36218 600.0
    0.001447 468.32840 669.36743 691.0
    0.001441 468.24689 674.02130 694.0
    0.001425 468.16559 677.12610 702.0
    0.001312 468.08450 678.26758 762.0
    0.001337 468.00354 677.56445 748.0
    0.001312 467.92285 674.86194 762.0
    0.001451 467.84238 670.56836 689.0
    0.001351 467.76202 664.70135 740.0
    0.001506 467.68192 658.47278 664.0
    0.001477 467.60199 651.64166 677.0
    0.001650 467.52222 644.37054 606.0
    0.001613 467.44269 637.49713 620.0
    0.001621 467.36337 630.28241 617.0
    0.001608 467.28421 623.05548 622.0
    0.001511 467.20526 615.52020 662.0
    0.001527 467.12653 607.84259 655.0
    0.001656 467.04794 599.77008 604.0
    0.001681 466.96957 591.54901 595.0
    0.001639 466.89145 583.14124 610.0
    0.001536 466.81345 574.58673 651.0
    0.001745 466.73566 566.45947 573.0
    0.001727 466.65811 558.59558 579.0
    0.001767 466.58072 551.07544 566.0
    0.001880 466.50354 544.20111 532.0
    0.001799 466.42657 537.92896 556.0
    0.001894 466.34976 532.41681 528.0
    0.001812 466.27319 527.49689 552.0
    0.001828 466.19675 523.37109 547.0
    0.001883 466.12057 519.94562 531.0
    0.001901 466.04456 517.42834 526.0
    0.001815 465.96875 515.76996 551.0
    0.001842 465.89316 515.13544 543.0
    0.001859 465.81775 515.66595 538.0
    0.001835 465.74252 517.52277 545.0
    0.001776 465.66751 520.86487 563.0
    0.001709 465.59265 525.82599 585.0
    0.001786 465.51804 533.24316 560.0
    0.001764 465.44360 541.62830 567.0
    0.001681 465.36938 551.45959 595.0
    0.001742 465.29532 562.50922 574.0
    0.001531 465.22153 574.17816 653.0
    0.001608 465.14789 585.85480 622.0
    0.001538 465.07443 596.70642 650.0
    0.001493 465.00119 605.91907 670.0
    0.001458 464.92816 612.41779 686.0
    0.001433 464.85532 615.72986 698.0
    0.001414 464.78268 616.51544 707.0
    0.001468 464.71021 614.55231 681.0
    0.001529 464.63794 611.68768 654.0
    0.001538 464.56589 608.13373 650.0
    0.001597 464.49402 605.01990 626.0
    0.001600 464.42239 602.83087 625.0
    0.001577 464.35092 601.66125 634.0
    0.001548 464.27966 601.36774 646.0
    0.001572 464.20859 601.64508 636.0
    0.001637 464.13770 601.70538 611.0
    0.001488 464.06705 600.85596 672.0
    0.001534 463.99661 598.72418 652.0
    0.001613 463.92633 595.51056 620.0
    0.001543 463.85626 591.01282 648.0
    0.001623 463.78635 585.91730 616.0
    0.001678 463.71667 580.71271 596.0
    0.001600 463.64716 575.83044 625.0
    0.001704 463.57794 571.60547 587.0
    0.001739 463.50885 568.24780 575.0
    0.001773 463.43997 565.86328 564.0
    0.001845 463.37131 564.52051 542.0
    0.001795 463.30276 564.07776 557.0
    0.001733 463.23450 564.32880 577.0
    0.001692 463.16644 565.17078 591.0
    0.001658 463.09854 566.42957 603.0
    0.001692 463.03088 567.94092 591.0
    0.001704 462.96338 569.58289 587.0
    0.001709 462.89603 569.84418 585.0
    0.001647 462.82895 571.29437 607.0
    0.001661 462.76208 572.41797 602.0
    0.001538 462.69537 573.30054 650.0
    0.001730 462.62891 573.87494 578.0
    0.001527 462.56262 574.35840 655.0
    0.001689 462.49652 574.60089 592.0
    0.001653 462.43063 574.72015 605.0
    0.001684 462.36493 574.62939 594.0
    0.001686 462.29941 574.90820 593.0
    0.001751 462.23413 575.35352 571.0
    0.001681 462.16904 576.04523 595.0
    0.001724 462.10413 577.18982 580.0
    0.001692 462.03946 578.59027 591.0
    0.001783 461.97495 580.53729 561.0
    0.001739 461.91064 583.19275 575.0
    0.001667 461.84656 586.72729 600.0
    0.001727 461.78265 591.38251 579.0
    0.001698 461.71896 597.13031 589.0
    0.001621 461.65546 603.98560 617.0
    0.001701 461.59216 612.26074 588.0
    0.001802 461.52905 621.76099 555.0
    0.001653 461.46616 632.37512 605.0
    0.001647 461.40347 645.31543 607.0
    0.001575 461.34094 657.64709 635.0
    0.001603 461.27869 670.08203 624.0
    0.001553 461.21655 682.08472 644.0
    0.001513 461.15466 692.85431 661.0
    0.001391 461.09299 701.52954 719.0
    0.001437 461.03146 707.39063 696.0
    0.001416 460.97021 710.09033 706.0
    0.001385 460.90909 709.75751 722.0
    0.001385 460.84818 706.90741 722.0
    0.001420 460.78748 702.25366 704.0
    0.001435 460.72702 696.54333 697.0
    0.001453 460.66672 691.04675 688.0
    0.001618 460.60663 685.18445 618.0
    0.001603 460.54672 679.85175 624.0
    0.001587 460.48703 675.29358 630.0
    0.001701 460.42755 671.60541 588.0
    0.001558 460.36826 668.88519 642.0
    0.001550 460.30917 667.33923 645.0
    0.001675 460.25027 667.54895 597.0
    0.001538 460.19162 669.70428 650.0
    0.001541 460.13309 674.41986 649.0
    0.001506 460.07483 682.03955 664.0
    0.001522 460.01672 691.48578 657.0
    0.001587 459.95883 701.50220 630.0
    0.001634 459.90118 709.87817 612.0
    0.001538 459.84372 713.78467 650.0
    0.001572 459.78638 710.81512 636.0
    0.001585 459.72934 700.53021 631.0
    0.001597 459.67242 684.91681 626.0
    0.001460 459.61575 667.18976 685.0
    0.001506 459.55930 650.50708 664.0
    0.001678 459.50305 637.12781 596.0
    0.001639 459.44696 628.38843 610.0
    0.001605 459.39108 624.52356 623.0
    0.001715 459.33539 624.93616 583.0
    0.001605 459.27991 628.52179 623.0
    0.001715 459.22467 633.38019 583.0
    0.001550 459.16962 637.45477 645.0
    0.001629 459.11472 638.96381 614.0
    0.001555 459.06006 637.19318 643.0
    0.001536 459.00558 633.22253 651.0
    0.001546 458.95132 627.11768 647.0
    0.001605 458.89728 620.50299 623.0
    0.001658 458.84341 613.97485 603.0
    0.001527 458.78976 608.02539 655.0
    0.001603 458.73630 602.32397 624.0
    0.001706 458.68301 597.05334 586.0
    0.001626 458.62997 592.43304 615.0
    0.001779 458.57715 588.30634 562.0
    0.001623 458.52448 584.90210 616.0
    0.001672 458.47205 582.22101 598.0
    0.001565 458.41977 580.53918 639.0
    0.001721 458.36771 580.06641 581.0
    0.001698 458.31589 580.62463 589.0
    0.001634 458.26425 581.84357 612.0
    0.001721 458.21280 583.94598 581.0
    0.001631 458.16156 586.85645 613.0
    0.001686 458.11053 590.46893 593.0
    0.001751 458.05966 594.69135 571.0
    0.001754 458.00903 599.41498 570.0
    0.001802 457.95862 604.29022 555.0
    0.001684 457.90839 609.37183 594.0
    0.001692 457.85834 613.94586 591.0
    0.001639 457.80853 618.32257 610.0
    0.001608 457.75888 622.51550 622.0
    0.001451 457.70944 625.49622 689.0
    0.001493 457.66025 627.79486 670.0
    0.001495 457.61121 628.61523 669.0
    0.001536 457.56241 628.32617 651.0
    0.001517 457.51376 627.13080 659.0
    0.001570 457.46536 625.35657 637.0
    0.001661 457.41714 623.39063 602.0
    0.001524 457.36914 621.25397 656.0
    0.001704 457.32132 620.00690 587.0
    0.001618 457.27371 619.46869 618.0
    0.001832 457.22629 619.74017 546.0
    0.001745 457.17908 620.55939 573.0
    0.001650 457.13208 621.61993 606.0
    0.001661 457.08527 621.71094 602.0
    0.001637 457.03870 619.81799 611.0
    0.001603 456.99228 615.16962 624.0
    0.001686 456.94611 607.64221 593.0
    0.001812 456.90009 597.98431 552.0
    0.001736 456.85428 587.40564 576.0
    0.001664 456.80869 576.84631 601.0
    0.001724 456.76328 567.74091 580.0
    0.001984 456.71811 560.42920 504.0
    0.001773 456.67310 555.14813 564.0
    0.001767 456.62833 551.81165 566.0
    0.001855 456.58374 550.00165 539.0
    0.001783 456.53937 549.29688 561.0
    0.001757 456.49518 548.68500 569.0
    0.001887 456.45120 547.68109 530.0
    0.001869 456.40744 545.96265 535.0
    0.001736 456.36383 543.65063 576.0
    0.001805 456.32047 541.14471 554.0
    0.001828 456.27728 538.31897 547.0
    0.001748 456.23428 536.60474 572.0
    0.001767 456.19153 535.61188 566.0
    0.001835 456.14896 535.38947 545.0
    0.001808 456.10657 535.89642 553.0
    0.001923 456.06442 537.05225 520.0
    0.001848 456.02246 538.85925 541.0
    0.001838 455.98071 541.12677 544.0
    0.001869 455.93912 543.93091 535.0
    0.001779 455.89780 547.30072 562.0
    0.002049 455.85663 551.29297 488.0
    0.001938 455.81567 555.84235 516.0
    0.001869 455.77487 561.25970 535.0
    0.002137 455.73431 567.04834 468.0
    0.001792 455.69397 573.75616 558.0
    0.001873 455.65381 580.43420 534.0
    0.001848 455.61386 586.91034 541.0
    0.001709 455.57413 593.77209 585.0
    0.001538 455.53458 600.42694 650.0
    0.001656 455.49521 606.68463 604.0
    0.001692 455.45605 612.39539 591.0
    0.001642 455.41714 617.69342 609.0
    0.001575 455.37839 622.02197 635.0
    0.001580 455.33984 625.59863 633.0
    0.001522 455.30148 628.44177 657.0
    0.001431 455.26334 630.10236 699.0
    0.001464 455.22540 631.02325 683.0
    0.001536 455.18765 630.86188 651.0
    0.001361 455.15012 629.89795 735.0
    0.001410 455.11279 628.62982 709.0
    0.001585 455.07565 627.14056 631.0
    0.001718 455.03870 625.75580 582.0
    0.001642 455.00198 624.68750 609.0
    0.001695 454.96542 624.73242 590.0
    0.001751 454.92911 624.75439 571.0
    0.001587 454.89297 625.08478 630.0
    0.001508 454.85703 625.77478 663.0
    0.001563 454.82129 626.15491 640.0
    0.001623 454.78574 626.02789 616.0
    0.001529 454.75040 624.64081 654.0
    0.001541 454.71530 621.99146 649.0
    0.001515 454.68036 617.83649 660.0
    0.001517 454.64566 612.72095 659.0
    0.001608 454.61108 606.84021 622.0
    0.001838 454.57675 601.00854 544.0
    0.001706 454.54263 595.64093 586.0
    0.001770 454.50870 591.35791 565.0
    0.001706 454.47498 587.59045 586.0
    0.001664 454.44144 584.58673 601.0
    0.001603 454.40811 582.14044 624.0
    0.001698 454.37497 579.94604 589.0
    0.001629 454.34201 577.56238 614.0
    0.001558 454.30933 574.81061 642.0
    0.001565 454.27679 571.39282 639.0
    0.001513 454.24448 567.30743 661.0
    0.001709 454.21231 562.34271 585.0
    0.001675 454.18039 557.59607 597.0
    0.001701 454.14865 552.88965 588.0
    0.001757 454.11710 548.43274 569.0
    0.001773 454.08578 544.35504 564.0
    0.001786 454.05463 540.72705 560.0
    0.001656 454.02371 537.57465 604.0
    0.001684 453.99298 534.89343 594.0
    0.001773 453.96243 532.60760 564.0
    0.001880 453.93210 530.82874 532.0
    0.001733 453.90198 529.49182 577.0
    0.001764 453.87204 528.60742 567.0
    0.001786 453.84229 528.19647 560.0
    0.001927 453.81271 527.82825 519.0
    0.001795 453.78339 528.43903 557.0
    0.001953 453.75424 529.57294 512.0
    0.001957 453.72528 531.22125 511.0
    0.001825 453.69653 533.35876 548.0
    0.001835 453.66800 535.94153 545.0
    0.001751 453.63965 539.80927 571.0
    0.001855 453.61148 543.36450 539.0
    0.001754 453.58353 546.89917 570.0
    0.001672 453.55579 550.53699 598.0
    0.001695 453.52823 554.18372 590.0
    0.001692 453.50085 557.73932 591.0
    0.001681 453.47372 561.13495 595.0
    0.001721 453.44672 564.34985 581.0
    0.001667 453.41995 567.42529 600.0
    0.001742 453.39340 570.44897 574.0
    0.001767 453.36700 573.52618 566.0
    0.001751 453.34085 576.74310 571.0
    0.001773 453.31488 580.13666 564.0
    0.001704 453.28909 584.13983 587.0
    0.001799 453.26352 588.46021 556.0
    0.001724 453.23813 592.06299 580.0
    0.001656 453.21295 595.43982 604.0
    0.001730 453.18796 598.42480 578.0
    0.001623 453.16318 600.89026 616.0
    0.001739 453.13858 602.90430 575.0
    0.001730 453.11417 604.40985 578.0
    0.001629 453.08994 605.22449 614.0
    0.001709 453.06595 605.60577 585.0
    0.001712 453.04214 605.61090 584.0
    0.001613 453.01852 605.28418 620.0
    0.001650 452.99512 604.69220 606.0
    0.001587 452.97186 603.68634 630.0
    0.001642 452.94885 603.18982 609.0
    0.001761 452.92603 602.62646 568.0
    0.001634 452.90341 602.34174 612.0
    0.001862 452.88095 602.40405 537.0
    0.001942 452.85870 602.99597 515.0
    0.001848 452.83664 603.85913 541.0
    0.001701 452.81479 605.04553 588.0
    0.001600 452.79315 605.89575 625.0
    0.001742 452.77170 607.38446 574.0
    0.001730 452.75043 608.82751 578.0
    0.001678 452.72937 610.05219 596.0
    0.001616 452.70850 610.78113 619.0
    0.001493 452.68777 611.11707 670.0
    0.001488 452.66730 611.21826 672.0
    0.001733 452.64700 611.03217 577.0
    0.001560 452.62692 610.24530 641.0
    0.001631 452.60699 609.28912 613.0
    0.001664 452.58731 608.85785 601.0
    0.001618 452.56778 608.17456 618.0
    0.001631 452.54846 607.61731 613.0
    0.001745 452.52933 608.07886 573.0
    0.001745 452.51041 609.38171 573.0
    0.001684 452.49167 611.63373 594.0
    0.001761 452.47311 614.85907 568.0
    0.001818 452.45474 618.98621 550.0
    0.001689 452.43658 623.83539 592.0
    0.001757 452.41861 629.18915 569.0
    0.001647 452.40085 634.47827 607.0
    0.001587 452.38327 639.39807 630.0
    0.001689 452.36588 643.07007 592.0
    0.001623 452.34866 645.29138 616.0
    0.001575 452.33167 645.36597 635.0
    0.001560 452.31485 642.71173 641.0
    0.001536 452.29822 638.63531 651.0
    0.001608 452.28180 633.24298 622.0
    0.001672 452.26556 627.32629 598.0
    0.001616 452.24951 621.72632 619.0
    0.001727 452.23364 617.10571 579.0
    0.001661 452.21799 613.98102 602.0
    0.001821 452.20251 612.61694 549.0
    0.001802 452.18723 613.04700 555.0
    0.001712 452.17215 615.09467 584.0
    0.001689 452.15723 618.41302 592.0
    0.001692 452.14255 622.55414 591.0
    0.001613 452.12802 626.87512 620.0
    0.001524 452.11368 631.33282 656.0
    0.001580 452.09955 635.44714 633.0
    0.001678 452.08560 639.04498 596.0
    0.001739 452.07184 642.05383 575.0
    0.001669 452.05826 644.47620 599.0
    0.001642 452.04486 646.32013 609.0
    0.001499 452.03168 647.62695 667.0
    0.001538 452.01868 648.40869 650.0
    0.001548 452.00589 648.64612 646.0
    0.001399 451.99326 648.30322 715.0
    0.001527 451.98080 647.45251 655.0
    0.001445 451.96857 645.90784 692.0
    0.001441 451.95651 643.72992 694.0
    0.001416 451.94464 641.18256 706.0
    0.001616 451.93295 638.29919 619.0
    0.001536 451.92148 635.08411 651.0
    0.001536 451.91016 631.62701 651.0
    0.001631 451.89902 627.96454 613.0
    0.001621 451.88809 624.36847 617.0
    0.001658 451.87735 620.39557 603.0
    0.001730 451.86679 616.33569 578.0
    0.001695 451.85641 612.12415 590.0
    0.001534 451.84625 607.79956 652.0
    0.001585 451.83624 603.36511 631.0
    0.001616 451.82642 598.89844 619.0
    0.001580 451.81677 593.93109 633.0
    0.001623 451.80734 589.44812 616.0
    0.001575 451.79810 585.02765 635.0
    0.001563 451.78903 580.78955 640.0
    0.001672 451.78015 576.76270 598.0
    0.001681 451.77142 573.02625 595.0
    0.001686 451.76291 569.68188 593.0
    0.001832 451.75458 566.78479 546.0
    0.001748 451.74646 564.27576 572.0
    0.001661 451.73849 562.29321 602.0
    0.001835 451.73068 561.50317 545.0
    0.001712 451.72308 560.61499 584.0
    0.001783 451.71570 560.27502 561.0
    0.001751 451.70847 560.45789 571.0
    0.001718 451.70142 561.12512 582.0
    0.001805 451.69455 562.24615 554.0
    0.001739 451.68787 563.73895 575.0
    0.001736 451.68137 565.33899 576.0
    0.001736 451.67505 567.48370 576.0
    0.001647 451.66891 569.89844 607.0
    0.001718 451.66296 572.54797 582.0
    0.001597 451.65720 575.39551 626.0
    0.001724 451.65164 578.33032 580.0
    0.001656 451.64621 581.73383 604.0
    0.001724 451.64099 584.81195 580.0
    0.001650 451.63593 587.79871 606.0
    0.001629 451.63107 589.88855 614.0
    0.001590 451.62640 592.45355 629.0
    0.001590 451.62189 594.71198 629.0
    0.001639 451.61755 596.53119 610.0
    0.001642 451.61340 598.09070 609.0
    0.001567 451.60944 599.31915 638.0
    0.001555 451.60565 600.24640 643.0
    0.001605 451.60205 600.89844 623.0
    0.001672 451.59863 601.29346 598.0
    0.001681 451.59537 601.36047 595.0
    0.001724 451.59229 601.24133 580.0
    0.001706 451.58939 601.07343 586.0
    0.001709 451.58667 600.34589 585.0
    0.001656 451.58414 598.91827 604.0
    0.001613 451.58179 597.51318 620.0
    0.001555 451.57959 595.55835 643.0
    0.001597 451.57761 593.15656 626.0
    0.001534 451.57574 590.76147 652.0
    0.001639 451.57410 587.58856 610.0
    0.001605 451.57260 584.13226 623.0
    0.001585 451.57132 580.47955 631.0
    0.001658 451.57019 576.71490 603.0
    0.001695 451.56921 573.00745 590.0
    0.001828 451.56842 569.23083 547.0
    0.001704 451.56781 565.65765 587.0
    0.001835 451.56738 562.14557 545.0
    0.001773 451.56714 558.77448 564.0
    0.001799 451.56705 555.57410 556.0
    0.001718 451.56717 552.66724 582.0
    0.001799 451.56738 572.34778 556.0
    0.001855 451.56784 570.95477 539.0
    0.001779 451.56845 569.85645 562.0
    0.001709 451.56921 568.99786 585.0
    0.001754 451.57019 568.67761 570.0
    0.001880 451.57132 568.70813 532.0
    0.001718 451.57260 569.24554 582.0
    0.001718 451.57407 570.37097 582.0
    0.001783 451.57571 572.01056 561.0
    0.001689 451.57751 574.25275 592.0
    0.001667 451.57950 577.03949 600.0
    0.001718 451.58163 582.02960 582.0
    0.001764 451.58395 586.01727 567.0
    0.001684 451.58643 601.53998 594.0
    0.001678 451.58911 607.00977 596.0
    0.001678 451.59192 613.08893 596.0
    0.001645 451.59491 619.61279 608.0
    0.001600 451.59808 626.62439 625.0
    0.001580 451.60141 634.15045 633.0
    0.001639 451.60489 642.03394 610.0
    0.001515 451.60855 650.29175 660.0
    0.001513 451.61240 658.88525 661.0
    0.001418 451.61639 667.78381 705.0
    0.001462 451.62057 676.93665 684.0
    0.001431 451.62491 687.32623 699.0
    0.001414 451.62939 697.27917 707.0
    0.001410 451.63403 707.67712 709.0
    0.001437 451.63889 718.58972 696.0
    0.001473 451.64386 730.08588 679.0
    0.001504 451.64902 742.23761 665.0
    0.001366 451.65436 755.11908 732.0
    0.001416 451.65985 769.14435 706.0
    0.001372 451.66547 783.65283 729.0
    0.001330 451.67130 798.98053 752.0
    0.001256 451.67725 815.10693 796.0
    0.001188 451.68341 832.01501 842.0
    0.001159 451.68970 848.53973 863.0
    0.001129 451.69614 867.54449 886.0
    0.001083 451.70276 888.29321 923.0
    0.001081 451.70953 911.59509 925.0
    0.001112 451.71649 938.67194 899.0
    0.001098 451.72360 971.11127 911.0
    0.001143 451.73087 1010.90027 875.0
    0.001107 451.73828 1060.36243 903.0
    0.001148 451.74588 1123.06433 871.0
    0.001012 451.75360 1202.21277 988.0
    0.000919 451.76147 1302.89099 1088.0
    0.000786 451.76956 1430.69739 1273.0
    0.000677 451.77777 1592.36841 1478.0
    0.000520 451.78613 1794.78027 1924.0
    0.000422 451.79465 2045.08862 2372.0
    0.0003357 451.80334 2347.77002 2979.0
    0.0002921 451.81219 2699.68408 3424.0
    0.0002599 451.82117 3080.38159 3847.0
    0.0002250 451.83032 3440.76929 4445.0
    0.0002045 451.83966 3701.05615 4891.0
    0.0001946 451.84912 3782.86523 5138.0
    0.0002098 451.85870 3662.17480 4766.0
    0.0002385 451.86850 3393.08716 4192.0
    0.0003016 451.87842 3064.07349 3316.0
    0.000388 451.88849 2748.47021 2579.0
    0.000470 451.89874 2486.97974 2129.0
    0.000538 451.90912 2295.61353 1858.0
    0.000540 451.91962 2177.02905 1851.0
    0.000506 451.93033 2128.38257 1975.0
    0.000469 451.94116 2142.81055 2134.0
    0.000431 451.95215 2208.52051 2319.0
    0.000402 451.96329 2303.47217 2489.0
    0.000361 451.97455 2390.82007 2771.0
    0.0003444 451.98599 2423.97095 2904.0
    0.000354 451.99759 2368.53296 2826.0
    0.000382 452.00934 2226.00610 2616.0
    0.000450 452.02121 2029.16321 2220.0
    0.000539 452.03326 1818.96216 1856.0
    0.000713 452.04544 1622.75708 1403.0
    0.000818 452.05774 1452.72034 1222.0
    0.000937 452.07022 1311.34387 1067.0
    0.001033 452.08286 1196.33057 968.0
    0.001143 452.09561 1104.00684 875.0
    0.001215 452.10852 1030.20190 823.0
    0.001290 452.12158 971.22278 775.0
    0.001297 452.13477 923.84918 771.0
    0.001248 452.14810 885.35010 801.0
    0.001227 452.16159 853.59955 815.0
    0.001189 452.17523 826.31354 841.0
    0.001220 452.18903 803.80066 820.0
    0.001247 452.20294 783.82489 802.0
    0.001182 452.21698 766.20575 846.0
    0.001274 452.23117 750.21631 785.0
    0.001295 452.24551 735.72876 772.0
    0.001441 452.25998 722.51379 694.0
    0.001376 452.27463 710.41278 727.0
    0.001473 452.28937 699.37732 679.0
    0.001543 452.30429 689.33582 648.0
    0.001511 452.31931 680.35681 662.0
    0.001572 452.33447 672.35187 636.0
    0.001508 452.34979 665.06677 663.0
    0.001493 452.36523 658.18018 670.0
    0.001550 452.38083 652.61761 645.0
    0.001536 452.39658 647.90393 651.0
    0.001621 452.41241 644.04639 617.0
    0.001567 452.42841 641.11871 638.0
    0.001582 452.44452 639.05292 632.0
    0.001709 452.46082 637.74530 585.0
    0.001675 452.47720 637.23218 597.0
    0.001658 452.49374 637.38519 603.0
    0.001675 452.51038 638.22137 597.0
    0.001667 452.52716 639.27643 600.0
    0.001481 452.54410 640.50464 675.0
    0.001634 452.56116 641.54944 612.0
    0.001634 452.57834 641.97308 612.0
    0.001592 452.59567 641.52789 628.0
    0.001462 452.61313 639.97003 684.0
    0.001495 452.63068 637.21356 669.0
    0.001592 452.64841 633.36096 628.0
    0.001555 452.66623 628.67303 643.0
    0.001555 452.68420 623.48602 643.0
    0.001623 452.70230 618.14960 616.0
    0.001618 452.72052 612.96448 618.0
    0.001675 452.73886 608.15985 597.0
    0.001866 452.75729 603.95691 536.0
    0.001745 452.77591 600.27502 573.0
    0.001751 452.79462 597.16486 571.0
    0.001761 452.81348 594.54987 568.0
    0.001686 452.83243 592.27673 593.0
    0.001709 452.85153 590.19122 585.0
    0.001727 452.87073 587.87726 579.0
    0.001664 452.89005 585.82404 601.0
    0.001783 452.90948 583.75055 561.0
    0.001618 452.92908 581.72949 618.0
    0.001524 452.94876 579.86310 656.0
    0.001730 452.96860 578.25464 578.0
    0.001770 452.98849 576.98254 565.0
    0.001751 453.00854 576.09290 571.0
    0.001689 453.02872 575.59705 592.0
    0.001698 453.04901 575.47980 589.0
    0.001818 453.06943 575.91235 550.0
    0.001629 453.08994 576.39771 614.0
    0.001548 453.11057 577.09424 646.0
    0.001577 453.13132 577.94922 634.0
    0.001493 453.15216 578.12842 670.0
    0.001704 453.17316 579.20703 587.0
    0.001754 453.19424 580.36200 570.0
    0.001603 453.21545 581.80804 624.0
    0.001642 453.23676 583.11499 609.0
    0.001527 453.25818 584.74310 655.0
    0.001637 453.27972 586.24054 611.0
    0.001637 453.30136 587.86475 611.0
    0.001577 453.32312 589.64587 634.0
    0.001587 453.34500 591.51270 630.0
    0.001686 453.36694 593.85895 593.0
    0.001618 453.38904 596.31940 618.0
    0.001664 453.41122 599.08289 601.0
    0.001686 453.43353 602.17517 593.0
    0.001577 453.45593 605.46735 634.0
    0.001842 453.47842 609.03888 543.0
    0.001686 453.50107 612.87335 593.0
    0.001678 453.52377 617.05542 596.0
    0.001721 453.54657 621.33807 581.0
    0.001616 453.56949 625.90833 619.0
    0.001563 453.59253 630.48718 640.0
    0.001773 453.61566 635.13202 564.0
    0.001733 453.63889 639.77258 577.0
    0.001493 453.66217 644.31250 670.0
    0.001587 453.68561 648.65942 630.0
    0.001560 453.70914 652.63098 641.0
    0.001575 453.73276 656.10724 635.0
    0.001517 453.75650 658.97137 659.0
    0.001473 453.78030 661.16907 679.0
    0.001567 453.80423 662.52307 638.0
    0.001477 453.82822 662.93805 677.0
    0.001495 453.85233 662.51617 669.0
    0.001585 453.87653 661.61646 631.0
    0.001456 453.90082 659.74481 687.0
    0.001585 453.92520 657.47345 631.0
    0.001585 453.94968 654.55170 631.0
    0.001529 453.97424 651.24884 654.0
    0.001661 453.99890 647.64545 602.0
    0.001718 454.02365 643.80896 582.0
    0.001812 454.04849 639.79218 552.0
    0.001656 454.07343 635.69025 604.0
    0.001715 454.09845 631.42218 583.0
    0.001637 454.12354 626.68225 611.0
    0.001631 454.14871 622.30237 613.0
    0.001678 454.17398 617.83423 596.0
    0.001678 454.19934 613.34033 596.0
    0.001706 454.22479 608.99835 586.0
    0.001634 454.25034 600.28717 612.0
    0.001727 454.27591 595.96558 579.0
    0.001712 454.30161 591.77374 584.0
    0.001855 454.32739 587.58307 539.0
    0.001642 454.35324 583.47913 609.0
    0.001684 454.37918 579.47699 594.0
    0.001506 454.40521 575.60004 664.0
    0.001776 454.43130 571.90601 563.0
    0.001637 454.45746 568.12457 611.0
    0.001701 454.48370 564.81573 588.0
    0.001832 454.51001 561.74878 546.0
    0.001764 454.53644 558.93152 567.0
    0.001838 454.56290 556.36206 544.0
    0.001795 454.58945 554.02667 557.0
    0.001686 454.61606 549.19403 593.0
    0.001704 454.64276 547.26727 587.0
    0.001637 454.66953 545.53680 611.0
    0.001706 454.69638 543.95740 586.0
    0.001701 454.72327 542.60687 588.0
    0.001739 454.75024 541.34912 575.0
    0.001733 454.77728 540.60681 577.0
    0.001783 454.80438 539.79034 561.0
    0.001805 454.83157 539.08508 554.0
    0.001754 454.85883 538.87799 570.0
    0.001828 454.88614 539.02905 547.0
    0.001802 454.91351 539.56110 555.0
    0.001938 454.94095 540.48962 516.0
    0.001789 454.96844 542.87701 559.0
    0.001883 454.99603 544.60022 531.0
    0.001821 455.02365 546.66473 549.0
    0.001818 455.05133 549.02551 550.0
    0.001773 455.07910 551.62512 564.0
    0.001931 455.10690 554.39929 518.0
    0.001961 455.13474 557.31805 510.0
    0.001701 455.16266 560.40350 588.0
    0.001776 455.19064 563.33606 563.0
    0.001745 455.21869 566.41895 573.0
    0.001883 455.24677 569.35657 531.0
    0.001664 455.27493 572.83197 601.0
    0.001748 455.30310 575.70642 572.0
    0.001764 455.33133 578.58331 567.0
    0.001695 455.35965 581.51990 590.0
    0.001733 455.38800 584.92822 577.0
    0.001742 455.41638 587.79272 574.0
    0.001684 455.44482 590.54877 594.0
    0.001642 455.47333 593.16431 609.0
    0.001600 455.50186 595.57904 625.0
    0.001647 455.53046 597.99176 607.0
    0.001661 455.55911 599.82483 602.0
    0.001536 455.58777 601.29242 651.0
    0.001600 455.61649 602.38007 625.0
    0.001546 455.64526 603.23450 647.0
    0.001541 455.67404 603.63812 649.0
    0.001692 455.70291 604.05951 591.0
    0.001610 455.73178 604.07684 621.0
    0.001538 455.76071 603.61127 650.0
    0.001600 455.78967 603.65369 625.0
    0.001595 455.81870 603.87415 627.0
    0.001639 455.84772 604.47131 610.0
    0.001580 455.87677 605.48145 633.0
    0.001623 455.90588 606.84204 616.0
    0.001592 455.93503 608.29382 628.0
    0.001761 455.96420 609.51733 568.0
    0.001595 455.99341 609.69073 627.0
    0.001587 456.02264 608.56836 630.0
    0.001721 456.05191 606.26416 581.0
    0.001558 456.08121 603.30634 642.0
    0.001639 456.11050 600.15796 610.0
    0.001553 456.13986 597.23364 644.0
    0.001520 456.16925 594.55304 658.0
    0.001616 456.19864 592.82782 619.0
    0.001616 456.22806 591.56708 619.0
    0.001721 456.25751 590.96967 581.0
    0.001748 456.28699 591.07611 572.0
    0.001742 456.31647 591.90704 574.0
    0.001745 456.34598 593.42773 573.0
    0.001845 456.37552 595.51373 542.0
    0.001745 456.40503 597.94904 573.0
    0.001745 456.43460 599.73810 573.0
    0.001587 456.46417 602.32782 630.0
    0.001650 456.49377 605.08179 606.0
    0.001718 456.52341 608.22168 582.0
    0.001704 456.55301 611.93585 587.0
    0.001548 456.58267 616.35828 646.0
    0.001580 456.61227 621.58124 633.0
    0.001684 456.64194 627.73029 594.0
    0.001610 456.67160 634.65961 621.0
    0.001715 456.70129 642.40247 583.0
    0.001805 456.73099 650.86932 554.0
    0.001597 456.76065 660.38275 626.0
    0.001538 456.79034 669.78046 650.0
    0.001572 456.82004 679.23383 636.0
    0.001511 456.84973 687.83643 662.0
    0.001580 456.87943 696.26794 633.0
    0.001368 456.90912 703.61298 731.0
    0.001335 456.93884 709.60529 749.0
    0.001355 456.96851 714.14441 738.0
    0.001337 456.99823 717.32385 748.0
    0.001330 457.02789 719.40588 752.0
    0.001393 457.05759 720.74573 718.0
    0.001406 457.08728 721.71356 711.0
    0.001379 457.11697 722.92279 725.0
    0.001541 457.14661 723.57220 649.0
    0.001468 457.17627 724.53717 681.0
    0.001471 457.20590 725.68164 680.0
    0.001410 457.23557 726.46155 709.0
    0.001311 457.26520 726.57806 763.0
    0.001299 457.29480 725.87598 770.0
    0.001368 457.32440 724.15912 731.0
    0.001274 457.35397 721.34607 785.0
    0.001259 457.38351 717.46484 794.0
    0.001305 457.41309 712.68799 766.0
    0.001312 457.44263 707.15436 762.0
    0.001284 457.47211 700.97180 779.0
    0.001302 457.50159 694.72607 768.0
    0.001316 457.53107 688.44208 760.0
    0.001479 457.56049 682.61615 676.0
    0.001506 457.58990 676.51703 664.0
    0.001383 457.61929 670.69391 723.0
    0.001422 457.64868 665.04871 703.0
    0.001357 457.67801 659.55176 737.0
    0.001538 457.70734 654.25708 650.0
    0.001520 457.73657 649.01105 658.0
    0.001550 457.76581 643.91949 645.0
    0.001558 457.79504 639.05194 642.0
    0.001590 457.82422 634.48834 629.0
    0.001653 457.85336 630.44122 605.0
    0.001721 457.88245 626.59491 581.0
    0.001600 457.91153 623.24536 625.0
    0.001776 457.94055 620.30615 563.0
    0.001715 457.96954 617.73389 583.0
    0.001695 457.99847 615.56812 590.0
    0.001572 458.02740 613.56049 636.0
    0.001751 458.05627 611.74481 571.0
    0.001637 458.08505 610.07269 611.0
    0.001577 458.11383 608.50879 634.0
    0.001736 458.14255 607.02997 576.0
    0.001621 458.17123 605.62030 617.0
    0.001642 458.19986 604.27283 609.0
    0.001776 458.22842 602.98413 563.0
    0.001724 458.25693 601.80475 580.0
    0.001751 458.28540 600.69580 571.0
    0.001698 458.31381 599.56281 589.0
    0.001748 458.34219 598.12897 572.0
    0.001748 458.37048 597.07422 572.0
    0.001745 458.39871 596.39038 573.0
    0.001704 458.42691 595.40363 587.0
    0.001613 458.45502 594.44904 620.0
    0.001802 458.48309 593.52863 555.0
    0.001605 458.51108 592.64697 623.0
    0.001678 458.53900 591.80676 596.0
    0.001704 458.56686 591.01086 587.0
    0.001701 458.59464 590.00256 588.0
    0.001730 458.62238 589.30151 578.0
    0.001580 458.65002 588.63770 633.0
    0.001748 458.67761 601.15356 572.0
    0.001587 458.70514 600.99872 630.0
    0.001718 458.73257 600.66187 582.0
    0.001613 458.75992 600.29169 620.0
    0.001821 458.78720 599.54486 549.0
    0.001689 458.81439 598.77673 592.0
    0.001634 458.84152 597.62738 612.0
    0.001689 458.86856 596.15479 592.0
    0.001767 458.89554 594.52454 566.0
    0.001799 458.92242 593.02014 556.0
    0.001718 458.94919 591.85553 582.0
    0.001783 458.97589 591.07953 561.0
    0.001718 459.00253 591.08765 582.0
    0.001715 459.02905 591.83228 583.0
    0.001767 459.05551 593.35382 566.0
    0.001783 459.08185 602.18402 561.0
    0.001862 459.10812 605.45770 537.0
    0.001764 459.13425 609.57953 567.0
    0.001661 459.16031 614.11023 602.0
    0.001789 459.18628 619.06976 559.0
    0.001745 459.21216 624.10980 573.0
    0.001639 459.23792 629.70111 610.0
    0.001733 459.26358 635.38562 577.0
    0.001701 459.28912 641.23346 588.0
    0.001664 459.31458 647.17181 601.0
    0.001645 459.33994 653.22278 608.0
    0.001616 459.36517 659.33594 619.0
    0.001536 459.39032 665.37244 651.0
    0.001449 459.41531 671.59033 690.0
    0.001451 459.44025 677.83197 689.0
    0.001351 459.46503 683.97614 740.0
    0.001368 459.48972 690.33466 731.0
    0.001323 459.51428 696.57349 756.0
    0.001300 459.53876 702.93774 769.0
    0.001295 459.56308 709.48730 772.0
    0.001364 459.58725 716.67065 733.0
    0.001422 459.61136 724.60553 703.0
    0.001351 459.63531 733.52667 740.0
    0.001464 459.65915 743.84528 683.0
    0.001366 459.68286 755.77075 732.0
    0.001408 459.70645 770.05042 710.0
    0.001406 459.72989 786.72864 711.0
    0.001395 459.75320 806.93158 717.0
    0.001294 459.77640 831.52594 773.0
    0.001220 459.79944 861.76337 820.0
    0.001139 459.82236 899.24078 878.0
    0.001018 459.84515 945.95490 982.0
    0.001036 459.86777 1004.14752 965.0
    0.000920 459.89026 1076.62329 1087.0
    0.000816 459.91260 1166.27441 1225.0
    0.000665 459.93484 1275.71777 1504.0
    0.000569 459.95691 1406.31775 1758.0
    0.000514 459.97882 1556.15222 1944.0
    0.000442 460.00061 1716.77795 2262.0
    0.000404 460.02219 1869.59155 2477.0
    0.000367 460.04367 1986.15161 2728.0
    0.0003389 460.06497 2037.44836 2951.0
    0.000360 460.08615 2010.20447 2775.0
    0.000412 460.10718 1917.03320 2428.0
    0.000488 460.12799 1786.69971 2050.0
    0.000594 460.14868 1650.17004 1683.0
    0.000700 460.16922 1526.83008 1429.0
    0.000815 460.18958 1426.71802 1227.0
    0.000898 460.20978 1353.35254 1113.0
    0.000883 460.22980 1306.87708 1133.0
    0.000820 460.24966 1286.16516 1219.0
    0.000798 460.26935 1289.34692 1253.0
    0.000754 460.28885 1313.41260 1326.0
    0.000657 460.30820 1353.10681 1523.0
    0.000637 460.32739 1399.23987 1571.0
    0.000574 460.34637 1437.15051 1741.0
    0.000552 460.36520 1450.55261 1810.0
    0.000552 460.38385 1428.24365 1812.0
    0.000627 460.40228 1370.87659 1596.0
    0.000700 460.42056 1290.38757 1428.0
    0.000775 460.43866 1200.73364 1290.0
    0.000874 460.45657 1113.73743 1144.0
    0.001012 460.47427 1034.92212 988.0
    0.001189 460.49182 966.32098 841.0
    0.001259 460.50916 907.84570 794.0
    0.001362 460.52628 858.26520 734.0
    0.001453 460.54321 816.71350 688.0
    0.001418 460.55997 781.69513 705.0
    0.001527 460.57651 751.99622 655.0
    0.001395 460.59286 726.72369 717.0
    0.001506 460.60901 704.88232 664.0
    0.001445 460.62494 685.64374 692.0
    0.001616 460.64069 669.03101 619.0
    0.001536 460.65622 654.28552 651.0
    0.001595 460.67154 641.10425 627.0
    0.001577 460.68665 629.01117 634.0
    0.001698 460.70154 618.20020 589.0
    0.001656 460.71619 608.31244 604.0
    0.001626 460.73068 599.17841 615.0
    0.001695 460.74490 590.87836 590.0
    0.001825 460.75894 583.28918 548.0
    0.001848 460.77277 576.42737 541.0
    0.001812 460.78632 570.83881 552.0
    0.001890 460.79968 565.35693 529.0
    0.001727 460.81281 560.48938 579.0
    0.001789 460.82571 556.24615 559.0
    0.001972 460.83838 552.48071 507.0
    0.001901 460.85080 549.47742 526.0
    0.001818 460.86301 547.09668 550.0
    0.002179 460.87497 545.34167 459.0
    0.001898 460.88666 544.09778 527.0
    0.001880 460.89816 543.37671 532.0
    0.001894 460.90939 543.13000 528.0
    0.001812 460.92038 543.10931 552.0
    0.001984 460.93115 543.63800 504.0
    0.001866 460.94162 544.45490 536.0
    0.001698 460.95187 545.49402 589.0
    0.001838 460.96188 546.69128 544.0
    0.001828 460.97162 548.28485 547.0
    0.001773 460.98111 549.63159 564.0
    0.001792 460.99036 550.98224 558.0
    0.001908 460.99933 552.41034 524.0
    0.001832 461.00803 553.77454 546.0
    0.001821 461.01648 554.90601 549.0
    0.001848 461.02466 555.89630 541.0
    0.001869 461.03256 556.69855 535.0
    0.001808 461.04022 557.23907 553.0
    0.001838 461.04758 557.51489 544.0
    0.001733 461.05466 557.79700 577.0
    0.001656 461.06149 557.54565 604.0
    0.001880 461.06802 557.04974 532.0
    0.001724 461.07431 556.35022 580.0
    0.001681 461.08029 555.58087 595.0
    0.001698 461.08600 554.21655 589.0
    0.001701 461.09140 553.16138 588.0
    0.001773 461.09650 552.04755 564.0
    0.001832 461.10135 550.89313 546.0
    0.001770 461.10590 549.76410 565.0
    0.001821 461.11014 548.60944 549.0
    0.001808 461.11411 547.35632 553.0
    0.001802 461.11777 546.06384 555.0
    0.001805 461.12109 544.68250 554.0
    0.001701 461.12418 543.39160 588.0
    0.001684 461.12692 541.80713 594.0
    0.001883 461.12936 540.23486 531.0
    0.001961 461.13150 538.15686 510.0
    0.001812 461.13333 536.29083 552.0
    0.001845 461.13483 534.38788 542.0
    0.001730 461.13602 532.53070 578.0
    0.001832 461.13690 530.55084 546.0
    0.001815 461.13748 528.96649 551.0
    0.001818 461.13773 527.59021 550.0
    0.001757 461.13763 526.45984 569.0
    0.002041 461.13721 525.60406 490.0
    0.002000 461.13647 525.04236 500.0
    0.001821 461.13541 524.67755 549.0
    0.001984 461.13400 524.73529 504.0
    0.001845 461.13229 525.09198 542.0
    0.001838 461.13022 525.83337 544.0
    0.001905 461.12781 526.75537 525.0
    0.002114 461.12506 527.80481 473.0
    0.001876 461.12195 529.38348 533.0
    0.001855 461.11853 531.13403 539.0
    0.001949 461.11475 533.00281 513.0
    0.001835 461.11060 535.47852 545.0
    0.001908 461.10614 537.72784 524.0
    0.001754 461.10129 540.14288 570.0
    0.001786 461.09607 542.69049 560.0
    0.001736 461.09052 545.35437 576.0
    0.001776 461.08463 548.12164 563.0
    0.001901 461.07834 550.87775 526.0
    0.001678 461.07172 553.79211 596.0
    0.001748 461.06467 556.90613 572.0
    0.001776 461.05731 560.29657 563.0
    0.001808 461.04956 563.78729 553.0
    0.001618 461.04144 567.38318 618.0
    0.001727 461.03293 571.11902 579.0
    0.001773 461.02405 575.03320 564.0
    0.001764 461.01480 578.95398 567.0
    0.001779 461.00513 582.76892 562.0
    0.001757 460.99509 586.41705 569.0
    0.001637 460.98468 589.99072 611.0
    0.001736 460.97388 592.94275 576.0
    0.001773 460.96265 595.24628 564.0
    0.001805 460.95105 596.97845 554.0
    0.001733 460.93903 593.08148 577.0
    0.001669 460.92664 593.73517 599.0
    0.001698 460.91385 594.11444 589.0
    0.001678 460.90063 594.43115 596.0
    0.001712 460.88702 594.93011 584.0
    0.001672 460.87299 595.61591 598.0
    0.001828 460.85855 596.71429 547.0
    0.001745 460.84369 598.03839 573.0
    0.001815 460.82843 599.63562 551.0
    0.001821 460.81274 601.40924 549.0
    0.001715 460.79663 603.22614 583.0
    0.001698 460.78009 604.92102 589.0
    0.001555 460.76312 606.31293 643.0
    0.001590 460.74573 607.25995 629.0
    0.001462 460.72791 607.52942 684.0
    0.001541 460.70966 607.10229 649.0
    0.001520 460.69095 605.87878 658.0
    0.001639 460.67181 603.95276 610.0
    0.001531 460.65225 601.43707 653.0
    0.001567 460.63223 598.47272 638.0
    0.001577 460.61172 595.29266 634.0
    0.001672 460.59082 591.86450 598.0
    0.001695 460.56949 588.42444 590.0
    0.001623 460.54764 585.10736 616.0
    0.001698 460.52536 582.03088 589.0
    0.001715 460.50262 578.88025 583.0
    0.001802 460.47940 575.90881 555.0
    0.001821 460.45575 573.11829 549.0
    0.001919 460.43161 570.50146 521.0
    0.001770 460.40698 568.04376 565.0
    0.001748 460.38193 565.73218 572.0
    0.001712 460.35635 563.37036 584.0
    0.001592 460.33032 561.33282 628.0
    0.001808 460.30383 559.43652 553.0
    0.001656 460.27682 557.74664 604.0
    0.001739 460.24936 556.18005 575.0
    0.001818 460.22141 554.81958 550.0
    0.001923 460.19293 553.72015 520.0
    0.001779 460.16394 552.96979 562.0
    0.001802 460.13452 552.42999 555.0
    0.001927 460.10455 552.19409 519.0
    0.001938 460.07413 552.33606 516.0
    0.001838 460.04318 552.66284 544.0
    0.001721 460.01169 553.33142 581.0
    0.001890 459.97974 554.31635 529.0
    0.001873 459.94724 555.60480 534.0
    0.001815 459.91425 557.17993 551.0
    0.001667 459.88074 559.01324 600.0
    0.001770 459.84671 561.06573 565.0
    0.001919 459.81216 563.28455 521.0
    0.001718 459.77707 565.60144 582.0
    0.001692 459.74142 567.96332 591.0
    0.001658 459.70529 570.22809 603.0
    0.001631 459.66864 572.33746 613.0
    0.001520 459.63141 574.22314 658.0
    0.001587 459.59363 575.91309 630.0
    0.001511 459.55533 577.28412 662.0
    0.001672 459.51648 578.48364 598.0
    0.001553 459.47711 579.54755 644.0
    0.001675 459.43716 580.64520 597.0
    0.001678 459.39667 581.84418 596.0
    0.001751 459.35562 583.26996 571.0
    0.001616 459.31400 584.99481 619.0
    0.001618 459.27182 587.05548 618.0
    0.001669 459.22906 589.45306 599.0
    0.001761 459.18576 592.15338 568.0
    0.001832 459.14188 595.08917 546.0
    0.001736 459.09741 598.16577 576.0
    0.001805 459.05240 601.26440 554.0
    0.001757 459.00681 604.25781 569.0
    0.001577 458.96057 607.00708 634.0
    0.001695 458.91382 609.38141 590.0
    0.001534 458.86646 611.26581 652.0
    0.001718 458.81848 612.56946 582.0
    0.001572 458.76993 613.23816 636.0
    0.001511 458.72076 613.25500 662.0
    0.001597 458.67099 612.41357 626.0
    0.001572 458.62064 611.22882 636.0
    0.001629 458.56970 609.55225 614.0
    0.001616 458.51816 607.48840 619.0
    0.001695 458.46594 605.14648 590.0
    0.001845 458.41315 602.63477 542.0
    0.001672 458.35971 600.04950 598.0
    0.001828 458.30566 597.46765 547.0
    0.001773 458.25101 594.94556 564.0
    0.001754 458.19574 592.51599 570.0
    0.001754 458.13983 590.19287 570.0
    0.001832 458.08325 587.97095 546.0
    0.001664 458.02606 585.83044 601.0
    0.001842 457.96823 583.74072 543.0
    0.001808 457.90973 581.66791 553.0
    0.001883 457.85068 579.58008 531.0
    0.001712 457.79089 577.34027 584.0
    0.001736 457.73047 575.15723 576.0
    0.001828 457.66937 572.92224 547.0
    0.001645 457.60767 570.65112 608.0
    0.001730 457.54526 568.37067 578.0
    0.001751 457.48218 566.11255 571.0
    0.001748 457.41849 563.91119 572.0
    0.001751 457.35406 561.79633 571.0
    0.001908 457.28900 559.79462 524.0
    0.001792 457.22324 557.92700 558.0
    0.001862 457.15686 556.21124 537.0
    0.001761 457.08972 554.65942 568.0
    0.001733 457.02191 553.28455 577.0
    0.001789 456.95343 551.97577 559.0
    0.001761 456.88425 550.99603 568.0
    0.001709 456.81436 550.23401 585.0
    0.001842 456.74377 549.70367 543.0
    0.001745 456.67249 549.41699 573.0
    0.001855 456.60052 549.38000 539.0
    0.001852 456.52780 549.59167 540.0
    0.001923 456.45441 550.04132 520.0
    0.001876 456.38028 550.70721 533.0
    0.001815 456.30539 551.55841 551.0
    0.001808 456.22989 552.55310 553.0
    0.001770 456.15356 553.64307 565.0
    0.001869 456.07657 554.77423 535.0
    0.001736 455.99881 555.88904 576.0
    0.001802 455.92032 556.93225 555.0
    0.001828 455.84106 557.85529 547.0
    0.001799 455.76108 558.52979 556.0
    0.001815 455.68039 559.12128 551.0
    0.001805 455.59891 559.53937 554.0
    . . . 564.0
_pd_calc_method     "Rietveld Refinement"
_pd_proc_info_data_reduction     ?
_pd_proc_info_datetime     2016-05-06T11:54:03
_pd_proc_info_excluded_regions     ?
_pd_proc_ls_background_function
;   GSAS Background function number 1 with  9 terms.
 Shifted Chebyshev function of 1st kind
      1:    1009.80     2:   -848.039     3:    377.735     4:   -110.833
      5:    50.6138     6:   -22.5165     7:    1.54643     8:   -1.54486
      9:   -1.16294
;
loop_
    _pd_proc_ls_peak_cutoff
    0.01000
    0.01000
_pd_proc_ls_prof_R_factor     0.0632
_pd_proc_ls_prof_wR_factor     0.0843
_pd_proc_ls_prof_wR_expected     0.0244
loop_
    _pd_proc_ls_profile_function
;
 CW Profile function number 4 with  18 terms
 Pseudovoigt profile coefficients as parameterized in
 P. Thompson, D.E. Cox & J.B. Hastings (1987). J. Appl. Cryst.,20,79-83.
 Asymmetry correction of L.W. Finger, D.E. Cox & A. P. Jephcoat (1994).
 J. Appl. Cryst.,27,892-900.
 Microstrain broadening by P.W. Stephens,  (1999). J. Appl. Cryst.,32,281-289.
 #1(GU)   =   49.888 #2(GV)   =    0.000 #3(GW)   =    4.751
 #4(GP)   =    0.000 #5(LX)   =    2.847 #6(ptec) =     0.00
 #7(trns) =     1.83 #8(shft) = -15.5571 #9(sfec) =     0.00
 #10(S/L) =   0.0182 #11(H/L) =   0.0005 #12(eta) =   0.5866
 #13(S400 ) =  1.3E-01 #14(S040 ) =  1.9E-01 #15(S004 ) =  2.8E-03
 #16(S220 ) = -1.2E-01 #17(S202 ) =  1.4E-01 #18(S022 ) =  1.3E-01
 Peak tails are ignored  where the intensity is below 0.0100 times the peak
   Aniso. broadening axis   0.0   0.0   1.0
;
;
 CW Profile function number 2 with  18 terms
 Profile coefficients for Simpson's rule integration of pseudovoigt function
 C.J. Howard (1982). J. Appl. Cryst.,15,615-620.
 P. Thompson, D.E. Cox & J.B. Hastings (1987). J. Appl. Cryst.,20,79-83.
 #1(GU)   =    2.336 #2(GV)   =    0.000 #3(GW)   =    3.777
 #4(LX)   =    2.718 #5(LY)   =   15.991 #6(trns) =    2.408
 #7(asym) =   4.3986 #8(shft) = -15.5571 #9(GP)   =    0.000
 #10(stec)=     0.00 #11(ptec)=     0.00 #12(sfec)=     0.00
 #13(L11) =    0.000 #14(L22) =    0.000 #15(L33) =    0.000
 #16(L12) =    0.000 #17(L13) =    0.000 #18(L23) =    0.000
 Peak tails are ignored  where the intensity is below 0.0100 times the peak
   Aniso. broadening axis   0.0   0.0   1.0
;
_pd_proc_number_of_points     4701
_pd_spec_mount_mode     reflection
_pd_spec_mounting     'Bruker PMMA holder'
_pd_spec_shape     flat_sheet
_pd_spec_size_axial     25
_pd_spec_size_equat     25
_pd_spec_size_thick     3
